# Supplementary material for: Genetic and Developmental Basis for Increased Leaf Thickness in the Arabidopsis Cvi Ecotype
Source: Front Plant Sci. 2018 Mar 14;9:322. doi: 10.3389/fpls.2018.00322 (PMC5861201; doi:10.3389/fpls.2018.00322)
Supplement: Supplementary file 5 [file Table_1.XLSX]

## Sheet: Sheet1
Trait	Nearest AFLP Marker(s)	scanone output						refineqtl output
		Chromosme	Position	LOD score	p-value	effect	LOD threshold	Chromosme	Position	LOD score	p-value	1.5LOD interval
Leaf Thickness (mm)	c1.loc123: GH.127L-Col/ADH	1	119	4.17	0.0107	0.00839799	3.45	1	71	2.747	0.00253	c1.loc58 - c1.loc89
	c3.loc3: GB.120C-Col/GAPC	3	3	3.83454	NA with scanone;p=0.00216 with fitqtl after scantwo with 1000 permutations	0.00762546		3	3	6.607	1.07e-05	c3.loc0 - c3.loc7
	c3.loc86: HH.90L-Col	3	86	5.38	0.0012	0.00865664		3	85	7.387	1.04e-07	c3.loc81 - c3.loc86
	c5.loc22: BH.107L-Col and AD.114C-Col	5	22	17.16	0	0.0160657		5	22	19.891	<2E-16	c5.loc19 - c5.loc28
LMA (mg/mm2)	c1.loc20: EC.480C and EC.66C	1	20	2.87	NS	0.0788239	4.15	1	21	5.922	2.53e-06	c1.loc17 - c1.loc27
	c1.loc87: EC.88C and GD.160C	1	87	2.52717	NS	0.0891618		1	87	3.258	0.000834	c1.loc78 - c1.loc115
	c3.loc1: DF.77C and GB.120C-Col/GAPC	3	1	2.72	NS	-0.0912988		3	6	4.709	3.55e-05	c3.loc0 - c3.loc10
	c5.loc41: GH.121L-Col	5	41	3.62	NS	0.102807		5	33	4.645	4.07e-05	c5.loc22 - c5.loc59
Flowering Time (days)	c1.loc7: AXR-1	1	7	10.5	0	-2.58336	5.14	1	7	15.16	2e-15	c1.loc5 - c1.loc10
	c5.loc27: AD.114C-Col and DF.184L-Col	5	27	18.5	0	3.38617		5	28	22.68	<2E-16	c5.loc26 - c5.loc30
Hypocotyl Length in R/FR light	c2.loc60: BH.120L-Col and DF.140C	2	65	3.41	0.0249	-0.0854984	3.06	2	60	5.207	9.01e-06	c2.loc58 - c2.loc71
	c3.loc20: BF.270L-Col/271C and GH.390L	3	20	5.27	0.0003	0.102304		3	20	7.106	1.3e-07	c2.loc14 - c2.loc22
Sucrose (μg/mg)	c1.loc83: EC.88C	1	83	5.67	0	1.30305	3.07	1	84	6.36	6.86e-07	c1.loc74 - c1.loc88
	c3.loc2: GB.120C-Col/GAPC	3	2	6.59	0	1.27415		3	2	7.324	7.98e-08	c3.loc0 - c3.loc7
Total Leaf Number	c1.loc7: AXR-1	1	7	6.6	0.0432	-2.13639	6.42	1	7	7.813	2.67e-08	c1.loc1 - c1.loc12
	c5.loc28: c1.loc7: AXR-1	5	28	17.5	0	3.38241		5	28	18.675	<2E-16	c5.loc17 - c5.loc35
