# Supplementary material for: Genetic and Developmental Basis for Increased Leaf Thickness in the Arabidopsis Cvi Ecotype
Source: Front Plant Sci. 2018 Mar 14;9:322. doi: 10.3389/fpls.2018.00322 (PMC5861201; doi:10.3389/fpls.2018.00322)
Supplement: Supplementary file 6 [file Data_Sheet_1.XLSX]

## Sheet: final_shape_lma_rawdata.txt
Individual	Leaf Thickness (mm)	ABRC ID	CVL_ ID	Leaf Area (sq mm)	LMA	Leaf Circularity	Leaf Aspect Ratio	Leaf Roundness	Leaf Solidity	Position Stagger	Position Row	Position Column	Position Tray
a_B_38	0.15795	CS8581	cLer	0.648781	2.15789	0.747	1.561	0.641	0.942	a	B	38	8
a_F_29	0.1803	CS8581	cLer	1.6308	1.28771	0.64	1.624	0.616	0.921	a	F	29	6
a_J_23	0.1667	CS8581	cLer	2.11422	1.41896	0.633	1.6	0.625	0.899	a	J	23	5
b_C_29	0.2087	CS8581	cLer	1.71864	1.68738	0.726	1.414	0.707	0.944	b	C	29	16
b_F_29	0.17945	CS8581	cLer	1.49688	2.00417	0.57	1.639	0.61	0.862	b	F	29	16
b_H_41	0.2278	CS8581	cLer	2.19478	2.00475	0.588	1.889	0.529	0.926	b	H	41	19
a_F_35	0.2105	CS8580	Cvi	0.653835	2.29416	0.532	2.395	0.418	0.899	a	F	35	7
a_G_48	0.1942	CS8580	Cvi	0.280618	2.13814	0.314	3.049	0.328	0.622	a	G	48	10
a_J_25	0.1876	CS8580	Cvi	1.62203	1.47963	0.44	2.647	0.378	0.855	a	J	25	5
b_A_11	0.23	CS8580	Cvi	0.971388	3.08836	0.557	2.308	0.433	0.919	b	A	11	13
b_A_20	0.2076	CS8580	Cvi	1.00431	2.88755	0.573	2.259	0.443	0.923	b	A	20	14
b_F_19	0.2464	CS8580	Cvi	1.568	2.80612	0.495	2.523	0.396	0.903	b	F	19	14
a_B_3	0.1942	CS22001	CVL_1	1.29125	1.78123	0.477	2.238	0.447	0.851	a	B	3	1
a_E_31	0.1909	CS22001	CVL_1	0.343193	0.874145	0.552	2.044	0.489	0.89	a	E	31	7
b_F_16	0.2261	CS22001	CVL_1	1.07097	2.52107	0.501	2.141	0.467	0.852	b	F	16	14
a_A_23	0.1301	CS22009	CVL_10	0.53909	1.48398	0.537	1.626	0.615	0.823	a	A	23	5
a_A_41	0.1594	CS22009	CVL_10	0.611697	1.30784	0.626	1.485	0.674	0.882	a	A	41	9
a_J_17	0.129	CS22009	CVL_10	0.967524	1.34364	0.579	1.617	0.618	0.856	a	J	17	4
b_F_4	0.1432	CS22009	CVL_10	1.60181	2.30988	0.538	1.657	0.604	0.851	b	F	4	11
b_G_41	0.1397	CS22009	CVL_10	0.800609	2.4981	0.582	1.811	0.552	0.884	b	G	41	19
b_J_24	0.13315	CS22009	CVL_10	1.34512	1.48685	0.233	1.538	0.65	0.821	b	J	24	15
a_E_26	0.1647	CS22072	CVL_101	1.50342	1.39682	0.557	2.168	0.461	0.913	a	E	26	6
a_G_29	0.1281	CS22072	CVL_101	1.06971	1.21528	0.534	1.737	0.576	0.839	a	G	29	6
a_I_10	0.1448	CS22072	CVL_101	1.88436	1.27364	0.476	2.029	0.493	0.856	a	I	10	2
b_A_24	0.1282	CS22072	CVL_101	0.641573	1.4028	0.541	1.542	0.648	0.807	b	A	24	15
b_C_19	0.1613	CS22072	CVL_101	1.46938	2.17779	0.573	1.869	0.535	0.882	b	C	19	14
b_H_23	0.1516	CS22072	CVL_101	1.96158	1.58036	0.493	1.958	0.511	0.859	b	H	23	15
a_B_15	0.21725	CS22073	CVL_102	0.41907	3.10211	0.486	1.856	0.539	0.796	a	B	15	3
a_H_35	0.1598	CS22073	CVL_102	0.595199	2.68818	0.442	2.309	0.433	0.83	a	H	35	7
a_J_48	0.19545	CS22073	CVL_102	1.18713	2.02169	0.374	2.444	0.409	0.748	a	J	48	10
b_A_41	0.2655	CS22073	CVL_102	0.42665	3.98453	0.508	1.86	0.538	0.814	b	A	41	19
b_B_29	0.1895	CS22073	CVL_102	1.17174	3.15768	0.423	2.159	0.463	0.767	b	B	29	16
b_I_6	0.1824	CS22073	CVL_102	1.82283	1.70065	0.308	2.671	0.374	0.699	b	I	6	12
a_B_5	0.1517	CS22074	CVL_103	0.59401	1.68347	0.538	1.566	0.639	0.825	a	B	5	1
a_F_9	0.1777	CS22074	CVL_103	1.11393	1.6159	0.493	2.443	0.409	0.881	a	F	9	2
b_A_46	0.2424	CS22074	CVL_103	0.997102	1.80523	0.572	1.997	0.501	0.891	b	A	46	20
b_B_8	0.2087	CS22074	CVL_103	0.890532	2.13356	0.481	2.163	0.462	0.821	b	B	8	12
b_F_8	0.1875	CS22074	CVL_103	1.24963	1.84055	0.449	2.194	0.456	0.786	b	F	8	12
a_A_39	0.192	CS22075	CVL_104	0.79459	2.01362	0.646	1.937	0.516	0.933	a	A	39	8
a_C_21	0.1847	CS22075	CVL_104	0.772964	2.3287	0.646	1.707	0.586	0.915	a	C	21	5
a_H_31	0.1905	CS22075	CVL_104	1.41491	2.33231	0.529	2.232	0.448	0.895	a	H	31	7
b_C_28	0.1882	CS22075	CVL_104	1.05678	2.46031	0.537	1.905	0.525	0.856	b	C	28	16
b_J_29	0.1776	CS22075	CVL_104	2.09877	1.47706	0.44	2.01	0.497	0.804	b	J	29	16
a_D_11	0.2081	CS22076	CVL_105	0.829221	1.92952	0.596	2.103	0.475	0.922	a	D	11	3
a_F_41	0.19145	CS22076	CVL_105	0.851144	1.99731	0.597	1.79	0.559	0.892	a	F	41	9
a_H_46	0.2034	CS22076	CVL_105	0.430737	3.01808	0.495	2.11	0.474	0.832	a	H	46	10
b_D_10	0.2937	CS22076	CVL_105	1.12463	2.04512	0.556	1.524	0.656	0.856	b	D	10	12
b_D_20	0.223	CS22076	CVL_105	1.5729	1.97088	0.556	2.081	0.481	0.904	b	D	20	14
b_H_32	0.20835	CS22076	CVL_105	1.82721	2.73641	0.552	2.473	0.404	0.914	b	H	32	17
a_B_10	0.1309	CS22077	CVL_106	0.456748	1.31363	0.649	1.926	0.519	0.93	a	B	10	2
a_E_36	0.14475	CS22077	CVL_106	0.698945	1.71687	0.517	2.619	0.382	0.894	a	E	36	8
b_C_13	0.20835	CS22077	CVL_106	1.26449	2.76791	0.486	2.218	0.451	0.862	b	C	13	13
b_I_41	0.2036	CS22077	CVL_106	1.42427	2.03613	0.504	2.625	0.381	0.917	b	I	41	19
b_J_16	0.1355	CS22077	CVL_106	2.26471	1.36883	0.466	2.644	0.378	0.904	b	J	16	14
a_A_44	0.15635	CS22078	CVL_107	0.872399	2.52178	0.505	1.824	0.548	0.829	a	A	44	9
a_F_25	0.1605	CS22078	CVL_107	1.40227	1.85413	0.457	2.83	0.353	0.855	a	F	25	5
a_J_1	0.1136	CS22078	CVL_107	1.73952	1.09225	0.329	4.067	0.246	0.848	a	J	1	1
b_C_9	0.2175	CS22078	CVL_107	2.36616	3.08517	0.529	2.328	0.429	0.885	b	C	9	12
b_E_46	0.2023	CS22078	CVL_107	1.53864	2.85966	0.432	3.129	0.32	0.894	b	E	46	20
b_J_20	0.186	CS22078	CVL_107	1.97726	1.71955	0.506	2.328	0.43	0.876	b	J	20	14
a_C_25	0.196	CS22079	CVL_108	1.04838	1.62155	0.54	1.588	0.63	0.833	a	C	25	5
a_C_34	0.2121	CS22079	CVL_108	0.573424	2.26708	0.638	1.431	0.699	0.895	a	C	34	7
a_C_45	0.2334	CS22079	CVL_108	1.13028	2.91964	0.603	1.894	0.528	0.915	a	C	45	9
b_B_13	0.22905	CS22079	CVL_108	1.7413	2.92884	0.716	1.628	0.614	0.949	b	B	13	13
b_B_9	0.301	CS22079	CVL_108	1.54808	3.42359	0.5	1.963	0.51	0.84	b	B	9	12
b_H_29	0.2274	CS22079	CVL_108	1.77772	2.36258	0.511	1.72	0.581	0.829	b	H	29	16
a_B_14	0.2026	CS22080	CVL_109	1.12374	2.4027	0.73	1.533	0.652	0.949	a	B	14	3
a_J_9	0.16545	CS22080	CVL_109	0.178062	0.561603	0.873	1.176	0.85	0.965	a	J	9	2
b_A_35	0.1941	CS22080	CVL_109	0.861846	2.43663	0.615	1.578	0.634	0.878	b	A	35	17
b_B_22	0.2003	CS22080	CVL_109	0.646849	2.16434	0.719	1.25	0.8	0.912	b	B	22	15
b_E_44	0.1888	CS22080	CVL_109	0.651011	3.07215	0.705	1.479	0.676	0.93	b	E	44	19
a_B_30	0.1713	CS22010	CVL_11	0.558933	1.25239	0.585	2.308	0.433	0.917	a	B	30	6
a_G_14	0.2455	CS22010	CVL_11	1.60256	2.18401	0.491	2.523	0.396	0.898	a	G	14	3
a_J_4	0.1803	CS22010	CVL_11	2.05633	1.21576	0.479	2.625	0.381	0.905	a	J	4	1
b_H_48	0.2659	CS22010	CVL_11	1.08576	2.67094	0.533	2.482	0.403	0.909	b	H	48	20
b_J_11	0.1966	CS22010	CVL_11	0.834869	1.55713	0.556	1.867	0.536	0.87	b	J	11	13
b_J_8	0.2212	CS22010	CVL_11	1.91506	1.4621	0.495	2.548	0.392	0.902	b	J	8	12
a_B_19	0.2059	CS22081	CVL_110	0.205856	0.485776	0.75	1.56	0.641	0.936	a	B	19	4
a_B_47	0.1719	CS22081	CVL_110	0.225476	0.443507	0.53	2.167	0.461	0.867	a	B	47	10
a_I_36	0.1986	CS22081	CVL_110	0.612663	1.14255	0.582	1.723	0.58	0.855	a	I	36	8
b_A_23	0.1646	CS22081	CVL_110	0.524004	1.90838	0.62	1.387	0.721	0.872	b	A	23	15
b_D_36	0.2442	CS22081	CVL_110	1.22726	2.85188	0.588	2.186	0.458	0.924	b	D	36	18
b_I_12	0.193	CS22081	CVL_110	2.29169	2.26907	0.541	2.077	0.482	0.899	b	I	12	13
a_B_49	0.18085	CS22082	CVL_111	0.258621	0.773333	0.572	2.608	0.383	0.924	a	B	49	10
a_C_4	0.1576	CS22082	CVL_111	1.73529	1.84408	0.484	2.563	0.39	0.898	a	C	4	1
b_I_49	0.2483	CS22082	CVL_111	3.0055	2.19597	0.415	2.354	0.425	0.854	b	I	49	20
b_J_13	0.1476	CS22082	CVL_111	1.99889	2.20123	0.464	2.691	0.372	0.887	b	J	13	13
b_J_30	0.1549	CS22082	CVL_111	1.70036	1.82315	0.509	2.449	0.408	0.918	b	J	30	16
a_H_43	0.1858	CS22083	CVL_112	1.08658	2.0247	0.605	1.872	0.534	0.914	a	H	43	9
a_I_19	0.1788	CS22083	CVL_112	0.956599	1.25444	0.417	2.282	0.438	0.861	a	I	19	4
a_I_49	0.1741	CS22083	CVL_112	1.52504	1.50815	0.517	2.276	0.439	0.896	a	I	49	10
b_G_26	0.1635	CS22083	CVL_112	0.847577	1.4158	0.53	1.72	0.581	0.832	b	G	26	16
b_H_43	0.219	CS22083	CVL_112	0.959869	2.39616	0.594	1.953	0.512	0.904	b	H	43	19
a_E_15	0.1905	CS22084	CVL_113	0.952809	2.09906	0.658	1.789	0.559	0.937	a	E	15	3
a_E_33	0.244	CS22084	CVL_113	0.90376	2.32362	0.58	1.949	0.513	0.899	a	E	33	7
b_C_41	0.2417	CS22084	CVL_113	0.948276	2.84727	0.498	2.33	0.429	0.867	b	C	41	19
b_H_6	0.1802	CS22084	CVL_113	0.876561	1.14082	0.647	1.482	0.675	0.9	b	H	6	12
b_J_45	0.1875	CS22084	CVL_113	1.2477	2.00369	0.533	1.997	0.501	0.905	b	J	45	19
a_A_6	0.177	CS22085	CVL_114	0.714551	2.65901	0.546	2.001	0.5	0.865	a	A	6	2
a_C_37	0.1455	CS22085	CVL_114	0.305217	2.29345	0.548	1.942	0.515	0.854	a	C	37	8
b_D_3	0.1446	CS22085	CVL_114	1.23945	2.74316	0.419	2.17	0.461	0.781	b	D	3	11
b_G_30	0.2171	CS22085	CVL_114	0.876486	2.28184	0.491	1.622	0.616	0.795	b	G	30	16
a_H_24	0.1876	CS22086	CVL_115	1.78248	2.18797	0.607	2.289	0.437	0.956	a	H	24	5
a_H_4	0.21655	CS22086	CVL_115	1.88399	1.48621	0.567	1.786	0.56	0.9	a	H	4	1
a_I_5	0.1922	CS22086	CVL_115	2.38199	1.42738	0.567	2.107	0.475	0.911	a	I	5	1
b_B_18	0.22375	CS22086	CVL_115	0.706822	2.68809	0.728	1.556	0.642	0.948	b	B	18	14
b_E_40	0.2908	CS22086	CVL_115	2.17501	3.12642	0.577	2.189	0.457	0.931	b	E	40	18
b_I_23	0.1922	CS22086	CVL_115	1.67791	1.90713	0.569	2.231	0.448	0.932	b	I	23	15
a_D_42	0.2369	CS22087	CVL_116	0.794664	2.13927	0.63	2.042	0.49	0.929	a	D	42	9
a_D_49	0.2572	CS22087	CVL_116	0.518133	2.31601	0.595	1.852	0.54	0.876	a	D	49	10
b_B_2	0.2021	CS22087	CVL_116	1.43007	1.74817	0.55	2.327	0.43	0.923	b	B	2	11
b_B_39	0.2095	CS22087	CVL_116	1.06101	2.35624	0.536	2.383	0.42	0.889	b	B	39	18
b_I_29	0.2051	CS22087	CVL_116	1.53054	2.80946	0.522	2.44	0.41	0.897	b	I	29	16
a_C_6	0.1567	CS22088	CVL_117	1.25944	2.93782	0.603	2.178	0.459	0.926	a	C	6	2
a_D_23	0.1911	CS22088	CVL_117	1.16862	3.42283	0.646	1.829	0.547	0.928	a	D	23	5
a_E_18	0.1623	CS22088	CVL_117	0.902794	2.43688	0.703	1.816	0.551	0.949	a	E	18	4
b_B_3	0.1895	CS22088	CVL_117	0.809453	3.08851	0.494	2.007	0.498	0.812	b	B	3	11
b_B_45	0.204	CS22088	CVL_117	0.409037	4.1561	0.542	1.898	0.527	0.847	b	B	45	19
b_C_32	0.2206	CS22088	CVL_117	1.11779	4.65203	0.595	2.019	0.495	0.905	b	C	32	17
a_A_10	0.1861	CS22089	CVL_118	0.303062	1.31986	0.74	1.452	0.689	0.936	a	A	10	2
a_D_3	0.20885	CS22089	CVL_118	2.02163	1.87968	0.624	1.823	0.548	0.921	a	D	3	1
b_A_29	0.2139	CS22089	CVL_118	0.653017	1.07195	0.658	1.676	0.597	0.917	b	A	29	16
b_G_6	0.2021	CS22089	CVL_118	1.55039	1.29	0.604	1.949	0.513	0.917	b	G	6	12
a_A_37	0.19275	CS22090	CVL_119	0.44129	2.03947	0.607	1.657	0.603	0.885	a	A	37	8
a_D_16	0.2755	CS22090	CVL_119	0.950505	1.89373	0.598	1.937	0.516	0.902	a	D	16	4
b_B_46	0.2128	CS22090	CVL_119	0.869352	2.30056	0.638	1.785	0.56	0.917	b	B	46	20
b_D_17	0.2347	CS22090	CVL_119	1.63347	2.38755	0.637	1.92	0.521	0.951	b	D	17	14
b_I_35	0.2402	CS22090	CVL_119	1.50052	2.33252	0.686	1.716	0.583	0.958	b	I	35	17
a_C_39	0.1536	CS22011	CVL_12	1.24963	2.40071	0.482	2.196	0.455	0.841	a	C	39	8
a_E_44	0.2037	CS22011	CVL_12	1.1655	2.8314	0.516	2.044	0.489	0.843	a	E	44	9
a_H_10	0.1191	CS22011	CVL_12	0.739744	0.946273	0.586	1.75	0.571	0.873	a	H	10	2
b_D_27	0.1776	CS22011	CVL_12	1.87128	2.77884	0.438	2.448	0.408	0.852	b	D	27	16
b_F_13	0.2032	CS22011	CVL_12	1.79139	3.2377	0.527	1.951	0.513	0.862	b	F	13	13
b_F_34	0.1791	CS22011	CVL_12	1.54035	2.98633	0.533	1.945	0.514	0.865	b	F	34	17
a_A_18	0.229	CS22091	CVL_120	1.04727	1.4323	0.689	1.691	0.592	0.94	a	A	18	4
a_B_11	0.22385	CS22091	CVL_120	0.554474	1.98386	0.6	1.651	0.606	0.871	a	B	11	3
a_I_43	0.2374	CS22091	CVL_120	1.80254	1.99718	0.497	1.821	0.549	0.837	a	I	43	9
b_D_33	0.2719	CS22091	CVL_120	0.851144	2.93722	0.549	1.876	0.533	0.833	b	D	33	17
b_F_37	0.3184	CS22091	CVL_120	1.69419	2.83321	0.578	2.009	0.498	0.909	b	F	37	18
b_J_3	0.16915	CS22091	CVL_120	1.09854	1.5475	0.553	1.53	0.654	0.833	b	J	3	11
a_A_17	0.1982	CS22092	CVL_122	0.774896	1.16145	0.648	1.522	0.657	0.896	a	A	17	4
a_E_9	0.2021	CS22092	CVL_122	1.41208	1.6288	0.602	1.658	0.603	0.902	a	E	9	2
a_I_46	0.12045	CS22092	CVL_122	0.517687	1.35217	0.579	1.675	0.597	0.864	a	I	46	10
b_E_21	0.1615	CS22092	CVL_122	1.65495	1.75232	0.72	1.522	0.657	0.945	b	E	21	15
b_H_30	0.1597	CS22092	CVL_122	2.23008	2.51112	0.498	1.872	0.534	0.844	b	H	30	16
a_A_24	0.1913	CS22093	CVL_123	0.970496	2.36992	0.595	1.923	0.52	0.9	a	A	24	5
a_A_40	0.1931	CS22093	CVL_123	0.328478	2.43548	0.652	1.5	0.666	0.891	a	A	40	8
a_H_20	0.203	CS22093	CVL_123	1.43438	2.02178	0.556	2.183	0.458	0.909	a	H	20	4
b_C_17	0.23345	CS22093	CVL_123	0.820006	2.19511	0.657	1.75	0.571	0.927	b	C	17	14
b_E_16	0.23195	CS22093	CVL_123	1.17501	3.57442	0.554	1.984	0.504	0.89	b	E	16	14
b_G_28	0.21295	CS22093	CVL_123	1.53285	3.2619	0.491	2.275	0.44	0.855	b	G	28	16
a_F_27	0.1525	CS22094	CVL_124	0.857238	1.04988	0.641	1.588	0.63	0.9	a	F	27	6
a_G_18	0.1623	CS22094	CVL_124	0.437426	1.37166	0.791	1.597	0.626	0.972	a	G	18	4
a_H_12	0.22035	CS22094	CVL_124	1.15822	1.03607	0.674	1.484	0.674	0.925	a	H	12	3
b_A_21	0.1677	CS22094	CVL_124	0.896923	1.89537	0.569	1.735	0.576	0.868	b	A	21	15
b_G_49	0.1908	CS22094	CVL_124	1.54823	1.80852	0.445	2.1	0.476	0.859	b	G	49	20
b_I_25	0.2021	CS22094	CVL_124	1.63377	1.40779	0.594	1.926	0.519	0.924	b	I	25	15
a_A_45	0.1642	CS22095	CVL_125	0.787976	2.41124	0.602	1.804	0.554	0.894	a	A	45	9
a_D_15	0.2012	CS22095	CVL_125	1.13265	1.76576	0.53	2.309	0.433	0.887	a	D	15	3
a_H_29	0.1854	CS22095	CVL_125	2.81703	1.73942	0.488	2.513	0.398	0.895	a	H	29	6
b_D_23	0.1662	CS22095	CVL_125	0.809973	2.46922	0.572	2.16	0.463	0.907	b	D	23	15
b_D_31	0.1829	CS22095	CVL_125	1.30269	2.45646	0.549	2.081	0.481	0.883	b	D	31	17
a_A_13	0.164	CS22096	CVL_126	1.05782	2.55242	0.566	1.779	0.562	0.849	a	A	13	3
a_E_27	0.1638	CS22096	CVL_126	0.843787	1.18513	0.372	2.387	0.419	0.765	a	E	27	6
a_G_23	0.16545	CS22096	CVL_126	1.25832	2.54307	0.538	1.822	0.549	0.846	a	G	23	5
b_B_41	0.2049	CS22096	CVL_126	0.812723	2.70695	0.43	2.328	0.43	0.784	b	B	41	19
b_E_12	0.1642	CS22096	CVL_126	0.442702	2.48474	0.402	1.957	0.511	0.711	b	E	12	13
b_G_31	0.16675	CS22096	CVL_126	1.25342	2.79236	0.534	1.853	0.54	0.844	b	G	31	17
a_B_31	0.16765	CS22097	CVL_127	0.624108	2.72389	0.639	2.106	0.475	0.942	a	B	31	7
a_D_39	0.18705	CS22097	CVL_127	0.595794	2.01412	0.571	1.77	0.565	0.862	a	D	39	8
a_E_30	0.1547	CS22097	CVL_127	0.439878	1.13668	0.688	1.797	0.556	0.936	a	E	30	6
b_B_31	0.2204	CS22097	CVL_127	0.903983	3.31865	0.608	1.984	0.504	0.912	b	B	31	17
b_C_6	0.23455	CS22097	CVL_127	1.27943	3.12639	0.591	2.101	0.476	0.919	b	C	6	12
b_H_26	0.2248	CS22097	CVL_127	1.36259	2.05491	0.535	2.107	0.475	0.886	b	H	26	16
a_E_47	0.19515	CS22098	CVL_128	1.04704	1.71913	0.436	2.212	0.452	0.805	a	E	47	10
a_F_40	0.18905	CS22098	CVL_128	1.40644	1.99085	0.532	1.715	0.583	0.845	a	F	40	8
a_F_49	0.17205	CS22098	CVL_128	0.418401	0.956021	0.513	1.889	0.529	0.822	a	F	49	10
b_A_36	0.1827	CS22098	CVL_128	1.25765	2.54442	0.538	2.343	0.427	0.899	b	A	36	18
b_C_20	0.1983	CS22098	CVL_128	2.01902	2.72409	0.544	2.154	0.464	0.899	b	C	20	14
b_I_42	0.2776	CS22098	CVL_128	2.81688	2.73352	0.515	2.177	0.459	0.881	b	I	42	19
a_H_38	0.2858	CS22099	CVL_129	1.30024	1.99963	0.437	2.35	0.425	0.824	a	H	38	8
a_H_47	0.281	CS22099	CVL_129	0.697235	1.86451	0.442	2.27	0.44	0.79	a	H	47	10
a_J_8	0.1415	CS22099	CVL_129	1.226	1.06036	0.441	2.468	0.405	0.841	a	J	8	2
b_C_1	0.1765	CS22099	CVL_129	1.19746	1.41967	0.376	2.135	0.468	0.725	b	C	1	11
b_E_25	0.2171	CS22099	CVL_129	1.73655	2.64893	0.448	2.442	0.409	0.848	b	E	25	15
b_F_18	0.2692	CS22099	CVL_129	1.60724	3.04871	0.494	2.347	0.426	0.886	b	F	18	14
a_G_41	0.18725	CS22012	CVL_13	0.730158	1.50652	0.632	1.72	0.582	0.912	a	G	41	9
a_I_48	0.21565	CS22012	CVL_13	1.12351	1.4241	0.455	2.289	0.437	0.826	a	I	48	10
b_D_49	0.2278	CS22012	CVL_13	1.50282	2.06278	0.4	2.193	0.456	0.792	b	D	49	20
b_H_7	0.212	CS22012	CVL_13	2.95823	2.16345	0.477	2.71	0.369	0.921	b	H	7	12
b_I_7	0.2137	CS22012	CVL_13	2.14789	2.14164	0.515	2.288	0.437	0.891	b	I	7	12
a_A_19	0.1887	CS22100	CVL_130	0.612069	1.47042	0.642	1.765	0.566	0.9	a	A	19	4
a_G_17	0.1946	CS22100	CVL_130	1.2749	1.88251	0.581	1.861	0.537	0.897	a	G	17	4
a_J_34	0.1614	CS22100	CVL_130	1.56005	2.11532	0.528	2.06	0.485	0.869	a	J	34	7
b_A_3	0.206	CS22100	CVL_130	1.39068	2.73247	0.546	2.044	0.489	0.882	b	A	3	11
b_H_38	0.2106	CS22100	CVL_130	1.99064	2.7127	0.541	2.308	0.433	0.907	b	H	38	18
b_J_27	0.1752	CS22100	CVL_130	1.64767	2.30629	0.483	1.912	0.523	0.815	b	J	27	16
a_C_46	0.1536	CS22101	CVL_131	0.25602	0.78119	0.497	2.934	0.341	0.895	a	C	46	10
a_E_13	0.16915	CS22101	CVL_131	0.755425	0.794255	0.719	1.419	0.705	0.93	a	E	13	3
a_J_50	0.1612	CS22101	CVL_131	0.523484	0.955139	0.601	1.886	0.53	0.904	a	J	50	10
b_F_36	0.2193	CS22101	CVL_131	1.75505	1.93726	0.465	1.754	0.57	0.851	b	F	36	18
b_G_9	0.23235	CS22101	CVL_131	1.17457	1.61761	0.423	2.619	0.382	0.831	b	G	9	12
a_C_38	0.1931	CS22102	CVL_132	0.868832	2.53214	0.702	1.681	0.595	0.947	a	C	38	8
a_C_42	0.21375	CS22102	CVL_132	1.1496	2.08769	0.664	1.584	0.631	0.925	a	C	42	9
a_F_30	0.1843	CS22102	CVL_132	1.3993	1.85807	0.666	1.946	0.514	0.955	a	F	30	6
b_A_43	0.20305	CS22102	CVL_132	0.591037	3.72227	0.71	1.905	0.525	0.959	b	A	43	19
b_J_32	0.2464	CS22102	CVL_132	1.92561	2.59658	0.704	1.451	0.689	0.945	b	J	32	17
a_H_40	0.2215	CS22103	CVL_133	2.5793	1.8222	0.673	1.876	0.533	0.975	a	H	40	8
b_B_11	0.20525	CS22103	CVL_133	0.907253	2.09423	0.664	1.798	0.556	0.923	b	B	11	13
b_B_42	0.1963	CS22103	CVL_133	0.69783	2.43612	0.641	1.86	0.538	0.925	b	B	42	19
a_C_17	0.1431	CS22104	CVL_134	0.361474	2.21316	0.623	2.061	0.485	0.911	a	C	17	4
a_D_50	0.1338	CS22104	CVL_134	0.617717	0.971319	0.509	2.05	0.488	0.836	a	D	50	10
a_I_24	0.1536	CS22104	CVL_134	0.826694	1.69349	0.517	1.811	0.552	0.839	a	I	24	5
b_A_45	0.1708	CS22104	CVL_134	0.289908	2.7595	0.53	2.16	0.463	0.838	b	A	45	19
b_C_10	0.19205	CS22104	CVL_134	1.15421	3.11903	0.587	1.887	0.53	0.887	b	C	10	12
b_F_11	0.1745	CS22104	CVL_134	1.09854	3.09501	0.629	1.835	0.545	0.905	b	F	11	13
a_E_50	0.1792	CS22105	CVL_135	2.06874	1.78853	0.601	1.861	0.537	0.919	a	E	50	10
a_G_34	0.1924	CS22105	CVL_135	1.00305	3.28998	0.667	1.774	0.564	0.937	a	G	34	7
b_C_36	0.20615	CS22105	CVL_135	0.761445	3.54589	0.613	1.663	0.601	0.896	b	C	36	18
b_I_37	0.1952	CS22105	CVL_135	1.24316	2.57408	0.606	1.833	0.546	0.921	b	I	37	18
b_I_8	0.1992	CS22105	CVL_135	2.44545	2.45353	0.624	1.992	0.502	0.94	b	I	8	12
a_B_27	0.15065	CS22106	CVL_136	1.33554	1.2729	0.6	2.15	0.465	0.939	a	B	27	6
a_D_32	0.1536	CS22106	CVL_136	0.7228	1.93691	0.654	2.107	0.475	0.95	a	D	32	7
a_E_7	0.1629	CS22106	CVL_136	0.951249	1.36662	0.642	1.838	0.544	0.91	a	E	7	2
b_B_47	0.1915	CS22106	CVL_136	0.788644	2.1556	0.582	1.611	0.621	0.888	b	B	47	20
b_C_37	0.2545	CS22106	CVL_136	0.763526	2.09554	0.607	1.693	0.591	0.885	b	C	37	18
b_C_39	0.1871	CS22106	CVL_136	1.34825	2.07677	0.649	1.859	0.538	0.944	b	C	39	18
a_D_26	0.1616	CS22107	CVL_137	1.6823	1.54551	0.508	2.308	0.433	0.876	a	D	26	6
a_F_43	0.23905	CS22107	CVL_137	0.491231	1.83213	0.582	1.689	0.592	0.872	a	F	43	9
a_I_38	0.1281	CS22107	CVL_137	0.354414	0.282156	0.557	1.868	0.535	0.864	a	I	38	8
b_C_47	0.1957	CS22107	CVL_137	0.926501	2.05073	0.477	2.113	0.473	0.86	b	C	47	20
b_D_38	0.2164	CS22107	CVL_137	1.19218	2.097	0.484	2.469	0.405	0.881	b	D	38	18
b_I_36	0.2069	CS22107	CVL_137	1.6962	2.41717	0.459	2.366	0.423	0.83	b	I	36	18
a_G_20	0.17095	CS22108	CVL_138	2.00052	1.79953	0.62	1.512	0.661	0.897	a	G	20	4
a_I_27	0.1466	CS22108	CVL_138	3.03203	0.692605	0.589	1.587	0.63	0.9	a	I	27	6
a_I_41	0.1905	CS22108	CVL_138	1.86237	1.71824	0.597	1.392	0.719	0.899	a	I	41	9
b_E_43	0.1977	CS22108	CVL_138	0.968787	2.27088	0.753	1.554	0.644	0.958	b	E	43	19
b_F_27	0.1547	CS22108	CVL_138	2.15049	1.58103	0.722	1.298	0.77	0.93	b	F	27	16
b_G_5	0.16715	CS22108	CVL_138	2.30358	2.17053	0.513	2.089	0.479	0.871	b	G	5	11
a_E_4	0.1623	CS22109	CVL_139	2.30893	1.42923	0.603	1.827	0.547	0.906	a	E	4	1
b_A_19	0.1677	CS22109	CVL_139	0.750966	2.26375	0.612	2.275	0.439	0.943	b	A	19	14
b_C_3	0.1047	CS22109	CVL_139	0.168029	1.19027	0.729	1.429	0.7	0.914	b	C	3	11
a_C_9	0.1832	CS22013	CVL_14	0.778909	2.31092	0.677	1.662	0.602	0.935	a	C	9	2
a_D_6	0.2045	CS22013	CVL_14	0.775639	1.54711	0.684	1.367	0.732	0.911	a	D	6	2
b_B_30	0.2153	CS22013	CVL_14	1.0269	2.53189	0.688	1.535	0.651	0.935	b	B	30	16
b_B_36	0.22225	CS22013	CVL_14	0.798751	3.38028	0.686	1.491	0.671	0.931	b	B	36	18
b_H_33	0.2179	CS22013	CVL_14	1.66565	2.94179	0.69	1.684	0.594	0.946	b	H	33	17
a_A_36	0.1667	CS22110	CVL_140	0.543252	1.84077	0.596	1.944	0.514	0.892	a	A	36	8
a_H_18	0.1656	CS22110	CVL_140	0.894397	1.5653	0.531	2.426	0.412	0.896	a	H	18	4
a_J_13	0.1664	CS22110	CVL_140	1.33702	1.19669	0.504	2.327	0.43	0.875	a	J	13	3
b_G_35	0.2922	CS22110	CVL_140	0.905024	2.32038	0.507	2.188	0.457	0.851	b	G	35	17
b_J_38	0.1911	CS22110	CVL_140	0.8044	2.11338	0.462	2.349	0.426	0.852	b	J	38	18
b_J_44	0.1644	CS22110	CVL_140	0.356198	1.9652	0.445	2.474	0.404	0.824	b	J	44	19
a_D_45	0.1869	CS22111	CVL_141	1.01338	2.56568	0.642	1.473	0.679	0.896	a	D	45	9
a_I_45	0.18905	CS22111	CVL_141	1.60345	2.49462	0.57	1.367	0.731	0.841	a	I	45	9
a_J_35	0.1744	CS22111	CVL_141	3.43133	1.60288	0.621	1.913	0.523	0.928	a	J	35	7
b_D_25	0.1686	CS22111	CVL_141	1.53069	1.82924	0.608	1.549	0.645	0.887	b	D	25	15
b_H_25	0.1805	CS22111	CVL_141	2.19092	1.64315	0.584	1.732	0.577	0.88	b	H	25	15
b_I_45	0.2241	CS22111	CVL_141	2.43408	2.54716	0.566	1.954	0.512	0.891	b	I	45	19
a_B_20	0.21195	CS22112	CVL_142	0.767836	2.47449	0.688	1.778	0.562	0.954	a	B	20	4
a_B_6	0.1671	CS22112	CVL_142	0.916691	2.50902	0.583	2.196	0.455	0.921	a	B	6	2
a_G_9	0.1629	CS22112	CVL_142	1.75342	1.82501	0.511	2.198	0.455	0.877	a	G	9	2
b_B_15	0.20965	CS22112	CVL_142	0.822681	3.76817	0.67	1.706	0.586	0.923	b	B	15	13
b_I_19	0.19975	CS22112	CVL_142	2.11482	2.45884	0.576	2.061	0.485	0.915	b	I	19	14
a_B_36	0.1466	CS22113	CVL_143	0.470719	1.69953	0.669	1.669	0.599	0.93	a	B	36	8
a_E_12	0.1788	CS22113	CVL_143	1.09631	1.91551	0.549	1.795	0.557	0.851	a	E	12	3
a_I_35	0.1265	CS22113	CVL_143	1.09215	1.92281	0.494	1.974	0.506	0.834	a	I	35	7
b_B_50	0.2681	CS22113	CVL_143	3.04682	2.19901	0.527	2.162	0.463	0.88	b	B	50	20
b_F_26	0.14905	CS22113	CVL_143	1.83851	2.12128	0.422	2.735	0.366	0.834	b	F	26	16
b_J_18	0.1249	CS22113	CVL_143	1.50223	1.46449	0.55	1.859	0.538	0.879	b	J	18	14
a_B_7	0.1667	CS22114	CVL_144	0.754162	2.12156	0.583	2.044	0.489	0.902	a	B	7	2
a_C_11	0.2338	CS22114	CVL_144	1.0298	2.91318	0.605	2.172	0.46	0.935	a	C	11	3
a_F_15	0.1982	CS22114	CVL_144	0.992791	1.9138	0.568	2.057	0.486	0.907	a	F	15	3
b_A_7	0.22425	CS22114	CVL_144	1.33673	2.84276	0.563	2.081	0.481	0.898	b	A	7	12
b_B_10	0.2488	CS22114	CVL_144	1.011	2.96736	0.573	1.9	0.526	0.853	b	B	10	12
b_H_36	0.197	CS22114	CVL_144	1.27794	3.36478	0.547	2.174	0.46	0.905	b	H	36	18
a_D_30	0.14	CS22115	CVL_145	0.295705	0.676351	0.662	1.449	0.69	0.886	a	D	30	6
a_F_18	0.20645	CS22115	CVL_145	0.888451	2.13855	0.648	1.779	0.562	0.931	a	F	18	4
a_H_7	0.2425	CS22115	CVL_145	2.03151	1.62441	0.623	1.599	0.626	0.91	a	H	7	2
b_C_43	0.23125	CS22115	CVL_145	0.391944	2.55138	0.674	1.476	0.677	0.893	b	C	43	19
b_F_3	0.1897	CS22115	CVL_145	1.05492	1.6115	0.634	1.599	0.625	0.888	b	F	3	11
b_F_47	0.2369	CS22115	CVL_145	1.35464	2.80518	0.612	1.867	0.536	0.92	b	F	47	20
a_A_29	0.20065	CS22116	CVL_146	0.536192	0.932502	0.598	1.448	0.691	0.85	a	A	29	6
a_C_32	0.20575	CS22116	CVL_146	1.10025	2.36309	0.649	1.597	0.626	0.917	a	C	32	7
a_E_48	0.2425	CS22116	CVL_146	0.907848	1.54211	0.62	1.784	0.56	0.911	a	E	48	10
b_A_16	0.2237	CS22116	CVL_146	0.942776	2.86388	0.631	1.547	0.647	0.878	b	A	16	14
b_D_6	0.2051	CS22116	CVL_146	0.899599	2.89018	0.694	1.763	0.567	0.94	b	D	6	12
b_H_17	0.208	CS22116	CVL_146	1.39031	1.58238	0.633	1.792	0.558	0.923	b	H	17	14
a_A_48	0.2378	CS22117	CVL_147	0.594382	1.00945	0.712	1.309	0.764	0.917	a	A	48	10
a_B_24	0.1517	CS22117	CVL_147	0.765086	1.69915	0.627	1.768	0.565	0.913	a	B	24	5
a_E_21	0.1653	CS22117	CVL_147	0.705633	2.12575	0.673	1.54	0.65	0.921	a	E	21	5
b_C_11	0.2117	CS22117	CVL_147	0.689507	2.17547	0.747	1.245	0.803	0.931	b	C	11	13
b_G_33	0.2565	CS22117	CVL_147	1.91818	2.81517	0.646	2.015	0.496	0.953	b	G	33	17
b_H_19	0.1966	CS22117	CVL_147	3.02088	2.35031	0.593	2.106	0.475	0.952	b	H	19	14
a_B_33	0.1733	CS22118	CVL_148	0.519471	1.34753	0.704	1.645	0.608	0.933	a	B	33	7
a_C_41	0.1682	CS22118	CVL_148	0.667212	1.3489	0.665	1.863	0.537	0.938	a	C	41	9
a_F_22	0.1429	CS22118	CVL_148	0.938689	1.49144	0.677	2.007	0.498	0.963	a	F	22	5
b_A_9	0.18385	CS22118	CVL_148	0.588808	1.35868	0.76	1.412	0.708	0.948	b	A	9	12
b_H_8	0.1785	CS22118	CVL_148	1.89462	1.79456	0.627	2.153	0.464	0.954	b	H	8	12
a_A_4	0.15645	CS22119	CVL_149	1.49822	2.06913	0.439	1.962	0.51	0.779	a	A	4	1
a_B_43	0.1748	CS22119	CVL_149	0.851962	1.87802	0.632	1.592	0.628	0.887	a	B	43	9
a_D_18	0.1382	CS22119	CVL_149	1.00676	1.88724	0.614	2.016	0.496	0.928	a	D	18	4
b_C_14	0.1831	CS22119	CVL_149	1.09074	2.10866	0.556	1.841	0.543	0.889	b	C	14	13
b_J_40	0.1364	CS22119	CVL_149	0.78582	1.52707	0.614	1.558	0.642	0.886	b	J	40	18
a_C_43	0.30975	CS22014	CVL_15	0.390681	1.53578	0.682	1.447	0.691	0.903	a	C	43	9
a_G_12	0.3	CS22014	CVL_15	1.34312	1.63798	0.592	1.985	0.504	0.901	a	G	12	3
a_J_29	0.2056	CS22014	CVL_15	0.952661	1.04969	0.548	2.039	0.491	0.894	a	J	29	6
a_G_46	0.18415	CS22120	CVL_150	0.605306	2.64329	0.527	2.046	0.489	0.854	a	G	46	10
b_A_27	0.1816	CS22120	CVL_150	1.16431	1.28831	0.61	1.897	0.527	0.919	b	A	27	16
b_C_27	0.2047	CS22120	CVL_150	1.37381	1.67418	0.601	1.807	0.553	0.922	b	C	27	16
b_E_2	0.1818	CS22120	CVL_150	0.666543	1.50028	0.498	2.332	0.429	0.853	b	E	2	11
a_A_32	0.16855	CS22121	CVL_151	1.07127	2.24033	0.597	1.863	0.537	0.908	a	A	32	7
a_B_35	0.19715	CS22121	CVL_151	0.932818	2.03684	0.601	1.805	0.554	0.885	a	B	35	7
a_C_1	0.1491	CS22121	CVL_151	2.01457	1.53879	0.429	2.756	0.363	0.852	a	C	1	1
b_D_18	0.1593	CS22121	CVL_151	1.19449	1.50692	0.492	1.958	0.511	0.847	b	D	18	14
b_F_40	0.201	CS22121	CVL_151	1.68639	2.54983	0.501	2.276	0.439	0.861	b	F	40	18
b_J_28	0.1871	CS22121	CVL_151	1.74636	1.77512	0.504	2.251	0.444	0.877	b	J	28	16
a_D_21	0.2299	CS22122	CVL_152	0.34453	2.03175	0.608	2.223	0.45	0.928	a	D	21	5
a_J_7	0.1499	CS22122	CVL_152	1.27534	1.25457	0.47	2.716	0.368	0.875	a	J	7	2
b_E_13	0.2252	CS22122	CVL_152	1.14484	2.62045	0.53	2.408	0.415	0.907	b	E	13	13
b_E_28	0.20725	CS22122	CVL_152	0.956525	1.88181	0.481	2.73	0.366	0.877	b	E	28	16
b_J_47	0.2772	CS22122	CVL_152	2.46388	2.35401	0.506	2.575	0.388	0.898	b	J	47	20
a_A_31	0.138	CS22123	CVL_153	0.59624	1.8449	0.683	1.622	0.616	0.931	a	A	31	7
a_D_24	0.1748	CS22123	CVL_153	2.09542	2.09982	0.659	1.632	0.613	0.935	a	D	24	5
a_I_1	0.10575	CS22123	CVL_153	1.65859	0.964674	0.487	2.072	0.483	0.846	a	I	1	1
b_B_12	0.1789	CS22123	CVL_153	1.6713	3.23102	0.671	1.898	0.527	0.954	b	B	12	13
b_E_20	0.175	CS22123	CVL_153	1.46715	2.31741	0.596	1.904	0.525	0.916	b	E	20	14
b_G_44	0.2029	CS22123	CVL_153	1.64239	2.3137	0.519	1.891	0.529	0.843	b	G	44	19
a_D_4	0.1797	CS22124	CVL_154	2.84884	1.43918	0.516	2.287	0.437	0.893	a	D	4	1
a_F_21	0.1898	CS22124	CVL_154	0.936088	1.49559	0.625	1.924	0.52	0.93	a	F	21	5
a_J_30	0.1993	CS22124	CVL_154	1.85768	1.56108	0.443	2.23	0.448	0.806	a	J	30	6
b_E_3	0.2104	CS22124	CVL_154	1.06421	2.63106	0.491	2.06	0.485	0.827	b	E	3	11
b_F_22	0.2087	CS22124	CVL_154	0.77341	1.29298	0.513	1.766	0.566	0.818	b	F	22	15
a_G_31	0.1693	CS22125	CVL_155	0.638674	1.25259	0.662	1.769	0.565	0.923	a	G	31	7
a_G_5	0.1671	CS22125	CVL_155	1.97414	1.31703	0.548	2.251	0.444	0.926	a	G	5	1
a_H_48	0.17465	CS22125	CVL_155	0.190621	0.5246	0.753	1.398	0.716	0.934	a	H	48	10
b_A_28	0.2025	CS22125	CVL_155	1.06391	1.97385	0.64	1.817	0.55	0.937	b	A	28	16
b_B_34	0.249	CS22125	CVL_155	1.37894	2.90078	0.687	1.704	0.587	0.942	b	B	34	17
b_I_26	0.1853	CS22125	CVL_155	1.82617	1.36898	0.539	1.866	0.536	0.872	b	I	26	16
a_B_39	0.1393	CS22126	CVL_156	0.392316	2.54897	0.691	1.686	0.593	0.935	a	B	39	8
a_B_48	0.2191	CS22126	CVL_156	0.194634	0.513784	0.804	1.435	0.697	0.95	a	B	48	10
a_I_2	0.1199	CS22126	CVL_156	1.52846	0.915953	0.513	2.141	0.467	0.906	a	I	2	1
b_A_40	0.1582	CS22126	CVL_156	0.706897	2.97073	0.579	2.026	0.494	0.907	b	A	40	18
b_E_26	0.14445	CS22126	CVL_156	1.16372	2.32015	0.528	2.251	0.444	0.894	b	E	26	16
b_G_22	0.193	CS22126	CVL_156	1.06473	2.34801	0.472	1.976	0.506	0.794	b	G	22	15
a_D_36	0.19475	CS22127	CVL_157	0.70593	2.26651	0.595	2.208	0.453	0.92	a	D	36	8
a_E_23	0.2601	CS22127	CVL_157	0.733427	1.90885	0.518	2.293	0.436	0.888	a	E	23	5
a_H_22	0.1735	CS22127	CVL_157	0.702586	1.99264	0.515	2.024	0.494	0.841	a	H	22	5
b_E_34	0.2796	CS22127	CVL_157	1.28448	2.95839	0.512	2.875	0.348	0.903	b	E	34	17
b_H_14	0.2973	CS22127	CVL_157	1.14559	2.35687	0.431	2.38	0.42	0.821	b	H	14	13
b_J_34	0.2871	CS22127	CVL_157	1.92866	1.97028	0.462	2.517	0.397	0.853	b	J	34	17
a_D_38	0.1982	CS22128	CVL_158	0.431332	1.39104	0.7	1.553	0.644	0.925	a	D	38	8
a_I_14	0.1796	CS22128	CVL_158	1.10018	1.36342	0.657	1.749	0.572	0.939	a	I	14	3
b_G_50	0.238	CS22128	CVL_158	1.1308	2.03396	0.603	1.787	0.559	0.89	b	G	50	20
b_H_27	0.21605	CS22128	CVL_158	1.51434	1.91502	0.638	1.77	0.565	0.927	b	H	27	16
b_I_20	0.20745	CS22128	CVL_158	1.03448	1.64333	0.485	2.258	0.443	0.859	b	I	20	14
a_G_26	0.1305	CS22129	CVL_159	1.27282	1.64989	0.527	2.338	0.428	0.895	a	G	26	6
a_H_41	0.15265	CS22129	CVL_159	0.605529	1.15601	0.471	2.099	0.476	0.81	a	H	41	9
a_H_45	0.1924	CS22129	CVL_159	1.78976	2.23494	0.608	2.018	0.496	0.915	a	H	45	9
b_A_37	0.163	CS22129	CVL_159	1.20942	2.14978	0.733	1.814	0.551	0.972	b	A	37	18
b_B_43	0.13985	CS22129	CVL_159	0.496879	2.81759	0.708	1.92	0.521	0.957	b	B	43	19
b_G_25	0.1593	CS22129	CVL_159	1.56941	1.65667	0.501	2.299	0.435	0.866	b	G	25	15
a_G_45	0.2121	CS22015	CVL_16	1.3038	2.60775	0.585	1.783	0.561	0.883	a	G	45	9
a_H_25	0.1173	CS22015	CVL_16	0.741008	2.69903	0.519	2.153	0.464	0.87	a	H	25	5
a_I_22	0.13285	CS22015	CVL_16	1.35174	1.47958	0.6	1.934	0.517	0.922	a	I	22	5
b_H_28	0.1754	CS22015	CVL_16	1.11891	2.05558	0.487	2.047	0.489	0.827	b	H	28	16
b_H_44	0.17135	CS22015	CVL_16	1.10791	2.97859	0.512	2.175	0.46	0.862	b	H	44	19
b_J_22	0.1549	CS22015	CVL_16	1.13578	1.32068	0.452	1.83	0.546	0.775	b	J	22	15
a_C_3	0.1953	CS22130	CVL_160	1.34238	2.75631	0.533	2.087	0.479	0.886	a	C	3	1
a_D_34	0.1852	CS22130	CVL_160	0.860583	2.09161	0.603	1.774	0.564	0.903	a	D	34	7
a_E_5	0.1759	CS22130	CVL_160	1.96738	2.69394	0.468	2.255	0.443	0.832	a	E	5	1
b_E_45	0.1547	CS22130	CVL_160	0.990562	3.12954	0.572	1.965	0.509	0.903	b	E	45	19
b_J_26	0.1459	CS22130	CVL_160	1.37284	1.96672	0.564	2.045	0.489	0.898	b	J	26	16
a_A_5	0.1832	CS22131	CVL_161	0.998737	2.60329	0.539	2.163	0.462	0.87	a	A	5	1
a_E_35	0.1979	CS22131	CVL_161	0.843564	2.37089	0.551	2.604	0.384	0.917	a	E	35	7
a_H_15	0.1818	CS22131	CVL_161	1.57417	2.15987	0.554	2.313	0.432	0.925	a	H	15	3
b_E_22	0.2056	CS22131	CVL_161	0.880499	1.70358	0.58	2.072	0.483	0.896	b	E	22	15
b_H_18	0.17795	CS22131	CVL_161	1.32342	3.17358	0.582	2.268	0.441	0.923	b	H	18	14
b_I_48	0.2131	CS22131	CVL_161	1.69724	2.18002	0.562	2.113	0.473	0.909	b	I	48	20
a_A_7	0.1898	CS22132	CVL_162	0.709275	1.69187	0.709	1.646	0.608	0.953	a	A	7	2
a_I_39	0.16175	CS22132	CVL_162	0.674569	1.33419	0.773	1.227	0.815	0.937	a	I	39	8
a_J_21	0.1501	CS22132	CVL_162	0.740562	1.89046	0.668	1.396	0.716	0.899	a	J	21	5
b_E_41	0.2292	CS22132	CVL_162	0.631986	3.32286	0.637	1.434	0.697	0.875	b	E	41	19
a_C_28	0.1111	CS22133	CVL_163	0.550238	1.09044	0.619	1.334	0.75	0.885	a	C	28	6
a_G_47	0.16415	CS22133	CVL_163	0.843936	2.36985	0.616	1.758	0.569	0.917	a	G	47	10
a_H_27	0.12005	CS22133	CVL_163	0.721165	0.970651	0.571	1.729	0.578	0.882	a	H	27	6
b_E_1	0.1452	CS22133	CVL_163	1.16595	1.80111	0.465	1.648	0.607	0.807	b	E	1	11
b_H_37	0.123	CS22133	CVL_163	0.302393	2.31487	0.494	1.796	0.557	0.824	b	H	37	18
a_B_26	0.1953	CS22134	CVL_164	2.37344	1.26399	0.563	1.992	0.502	0.89	a	B	26	6
a_D_46	0.1774	CS22134	CVL_164	0.603374	1.49161	0.481	2.194	0.456	0.82	a	D	46	10
a_E_20	0.1876	CS22134	CVL_164	1.07632	1.67236	0.495	2.098	0.477	0.84	a	E	20	4
b_C_31	0.1994	CS22134	CVL_164	0.771403	2.33341	0.532	2.061	0.485	0.866	b	C	31	17
b_H_12	0.2221	CS22134	CVL_164	1.33034	2.78125	0.48	1.816	0.551	0.809	b	H	12	13
b_H_39	0.2919	CS22134	CVL_164	2.04452	2.39666	0.423	2.27	0.441	0.789	b	H	39	18
a_C_12	0.1706	CS22135	CVL_165	0.872399	2.29253	0.641	1.957	0.511	0.942	a	C	12	3
a_I_30	0.1448	CS22135	CVL_165	0.387857	0.257827	0.65	1.666	0.6	0.901	a	I	30	6
b_E_32	0.2344	CS22135	CVL_165	1.16795	2.82545	0.596	2.019	0.495	0.917	b	E	32	17
b_F_38	0.23	CS22135	CVL_165	0.859765	2.67515	0.612	1.902	0.526	0.897	b	F	38	18
b_G_7	0.2142	CS22135	CVL_165	1.29295	1.62419	0.722	1.574	0.635	0.961	b	G	7	12
a_A_28	0.12825	CS22136	CVL_166	0.525193	0.761624	0.623	1.73	0.578	0.9	a	A	28	6
a_B_13	0.21015	CS22136	CVL_166	0.666914	1.64939	0.707	1.621	0.617	0.937	a	B	13	3
a_E_29	0.2671	CS22136	CVL_166	0.838065	1.55119	0.538	1.805	0.554	0.848	a	E	29	6
b_E_8	0.2014	CS22136	CVL_166	0.655024	1.374	0.598	1.576	0.635	0.873	b	E	8	12
b_J_6	0.16275	CS22136	CVL_166	1.7306	1.3868	0.544	1.848	0.541	0.877	b	J	6	12
a_C_30	0.15245	CS22137	CVL_167	0.582491	1.03006	0.721	1.716	0.583	0.958	a	C	30	6
a_F_42	0.1953	CS22137	CVL_167	0.631317	0.950394	0.642	1.459	0.685	0.883	a	F	42	9
a_G_33	0.207	CS22137	CVL_167	0.872771	1.94782	0.673	1.861	0.537	0.953	a	G	33	7
b_E_29	0.2014	CS22137	CVL_167	0.844159	2.01384	0.581	1.962	0.51	0.89	b	E	29	16
b_E_35	0.2146	CS22137	CVL_167	1.04132	2.97699	0.715	1.831	0.546	0.965	b	E	35	17
b_J_21	0.1928	CS22137	CVL_167	0.809156	0.865099	0.704	1.364	0.733	0.921	b	J	21	15
a_B_46	0.24765	CS22138	CVL_168	0.283888	2.46576	0.582	2.223	0.45	0.909	a	B	46	10
a_C_8	0.2504	CS22138	CVL_168	1.38444	2.60033	0.565	2.451	0.408	0.931	a	C	8	2
b_D_40	0.23	CS22138	CVL_168	0.71091	2.67263	0.566	2.531	0.395	0.946	b	D	40	18
b_G_4	0.2139	CS22138	CVL_168	1.39269	2.0105	0.458	2.846	0.351	0.886	b	G	4	11
a_G_40	0.2224	CS22139	CVL_169	2.55559	1.79998	0.552	1.708	0.586	0.871	a	G	40	8
a_J_15	0.1585	CS22139	CVL_169	1.97414	1.0131	0.596	1.598	0.626	0.884	a	J	15	3
a_J_45	0.1741	CS22139	CVL_169	2.21529	1.26394	0.547	1.533	0.652	0.842	a	J	45	9
b_B_40	0.21495	CS22139	CVL_169	1.80202	2.27522	0.659	1.637	0.611	0.942	b	B	40	18
b_E_18	0.197	CS22139	CVL_169	1.56874	2.35858	0.724	1.5	0.667	0.939	b	E	18	14
b_H_3	0.16	CS22139	CVL_169	0.770214	1.94751	0.425	1.452	0.689	0.739	b	H	3	11
a_A_42	0.1404	CS22016	CVL_17	0.184156	0.543019	0.588	1.497	0.668	0.826	a	A	42	9
a_B_29	0.1462	CS22016	CVL_17	0.674941	1.03713	0.591	1.751	0.571	0.883	a	B	29	6
b_B_26	0.1684	CS22016	CVL_17	0.582714	1.02966	0.484	1.797	0.556	0.791	b	B	26	16
b_D_48	0.1573	CS22016	CVL_17	0.948499	1.89774	0.516	1.883	0.531	0.879	b	D	48	20
a_B_2	0.1993	CS22140	CVL_170	1.67249	1.67415	0.637	1.512	0.661	0.895	a	B	2	1
a_I_37	0.2704	CS22140	CVL_170	1.81934	1.42909	0.601	2.001	0.5	0.921	a	I	37	8
a_J_3	0.1424	CS22140	CVL_170	1.85932	0.968096	0.572	1.727	0.579	0.869	a	J	3	1
b_A_39	0.1846	CS22140	CVL_170	1.10954	2.25318	0.633	1.514	0.66	0.898	b	A	39	18
b_A_50	0.2171	CS22140	CVL_170	1.92442	1.81873	0.556	1.611	0.621	0.878	b	A	50	20
b_I_31	0.2263	CS22140	CVL_170	1.97012	2.84246	0.58	1.598	0.626	0.876	b	I	31	17
a_F_17	0.2129	CS22141	CVL_171	1.29132	2.01344	0.648	2.018	0.496	0.943	a	F	17	4
a_H_2	0.1931	CS22141	CVL_171	1.35345	1.40382	0.62	1.69	0.592	0.914	a	H	2	1
b_I_17	0.1904	CS22141	CVL_171	1.58123	2.15023	0.507	2.118	0.472	0.893	b	I	17	14
b_I_28	0.2243	CS22141	CVL_171	1.8996	1.94778	0.644	1.947	0.513	0.955	b	I	28	16
a_F_8	0.14	CS22142	CVL_172	0.955336	1.46545	0.548	2.054	0.487	0.883	a	F	8	2
a_G_24	0.1667	CS22142	CVL_172	1.61326	2.66541	0.529	2.067	0.484	0.867	a	G	24	5
b_B_21	0.2069	CS22142	CVL_172	0.505499	1.38477	0.558	1.594	0.627	0.832	b	B	21	15
b_F_17	0.24735	CS22142	CVL_172	1.63897	2.50157	0.513	1.822	0.549	0.846	b	F	17	14
b_J_23	0.1796	CS22142	CVL_172	1.37084	1.31307	0.55	1.811	0.552	0.868	b	J	23	15
a_G_2	0.12185	CS22143	CVL_173	1.77861	1.46181	0.459	2.242	0.446	0.83	a	G	2	1
a_G_6	0.1385	CS22143	CVL_173	1.15153	1.99734	0.459	2.79	0.358	0.874	a	G	6	2
a_I_9	0.1616	CS22143	CVL_173	0.865339	1.73342	0.448	2.227	0.449	0.79	a	I	9	2
b_A_4	0.1699	CS22143	CVL_173	0.352482	2.26962	0.488	1.927	0.519	0.791	b	A	4	11
b_B_48	0.19315	CS22143	CVL_173	0.913124	2.73785	0.47	2.117	0.472	0.802	b	B	48	20
b_D_21	0.1626	CS22143	CVL_173	0.681406	1.90782	0.539	2.004	0.499	0.851	b	D	21	15
a_A_12	0.166	CS22144	CVL_174	1.07209	1.67897	0.722	1.571	0.637	0.946	a	A	12	3
a_G_32	0.2279	CS22144	CVL_174	1.64217	2.61849	0.707	1.861	0.537	0.972	a	G	32	7
a_J_28	0.14605	CS22144	CVL_174	0.323647	0.926935	0.493	1.79	0.559	0.807	a	J	28	6
b_B_24	0.2552	CS22144	CVL_174	1.35947	2.13319	0.689	1.774	0.564	0.949	b	B	24	15
b_C_22	0.22775	CS22144	CVL_174	0.949391	2.21195	0.667	1.47	0.68	0.908	b	C	22	15
a_F_50	0.14735	CS22145	CVL_175	1.18661	1.6012	0.552	1.849	0.541	0.86	a	F	50	10
a_H_16	0.0972	CS22145	CVL_175	1.66194	1.4441	0.593	2.377	0.421	0.948	a	H	16	4
a_H_5	0.14695	CS22145	CVL_175	1.61526	1.23819	0.437	2.165	0.462	0.794	a	H	5	1
b_I_43	0.2001	CS22145	CVL_175	0.98157	2.64882	0.422	2.378	0.421	0.823	b	I	43	19
b_J_7	0.1886	CS22145	CVL_175	1.38592	1.08231	0.465	2.126	0.47	0.817	b	J	7	12
a_B_28	0.1759	CS22146	CVL_176	1.27556	1.25435	0.686	1.893	0.528	0.957	a	B	28	6
a_D_47	0.2609	CS22146	CVL_176	0.79786	1.37869	0.708	1.478	0.677	0.919	a	D	47	10
a_H_32	0.1779	CS22146	CVL_176	1.26813	1.81369	0.72	1.855	0.539	0.966	a	H	32	7
b_A_48	0.2128	CS22146	CVL_176	0.560419	1.78438	0.658	1.403	0.713	0.882	b	A	48	20
b_B_17	0.2029	CS22146	CVL_176	0.262634	1.14228	0.593	1.269	0.788	0.85	b	B	17	14
b_C_12	0.2115	CS22146	CVL_176	0.975773	2.25462	0.66	1.651	0.606	0.918	b	C	12	13
a_F_14	0.2301	CS22147	CVL_177	1.01568	1.77221	0.589	1.56	0.641	0.856	a	F	14	3
a_I_50	0.181	CS22147	CVL_177	1.78329	1.57013	0.529	1.971	0.507	0.875	a	I	50	10
b_C_4	0.2076	CS22147	CVL_177	1.8747	1.9203	0.532	1.992	0.502	0.877	b	C	4	11
b_D_39	0.2615	CS22147	CVL_177	1.56131	2.94624	0.505	2.108	0.474	0.862	b	D	39	18
b_I_39	0.20765	CS22147	CVL_177	0.977111	3.99136	0.601	1.891	0.529	0.902	b	I	39	18
a_B_44	0.2629	CS22148	CVL_178	0.790131	1.6453	0.751	1.538	0.65	0.956	a	B	44	9
a_E_28	0.2612	CS22148	CVL_178	1.34854	1.7797	0.662	2.051	0.488	0.962	a	E	28	6
a_I_16	0.2352	CS22148	CVL_178	1.5049	1.46189	0.669	2.044	0.489	0.969	a	I	16	4
a_I_16	0.2352	CS22148	CVL_178	1.5049	1.66123	0.669	2.044	0.489	0.969	a	I	16	4
b_D_37	0.338	CS22148	CVL_178	1.70786	2.63487	0.728	1.89	0.529	0.971	b	D	37	18
b_F_31	0.1941	CS22148	CVL_178	0.92613	2.80738	0.683	1.832	0.546	0.964	b	F	31	17
b_J_31	0.2598	CS22148	CVL_178	1.72681	2.20059	0.558	2.055	0.487	0.926	b	J	31	17
a_G_39	0.222	CS22149	CVL_179	0.194634	0.513784	0.454	1.699	0.589	0.75	a	G	39	8
a_I_17	0.175	CS22149	CVL_179	2.09431	1.86219	0.582	1.857	0.539	0.905	a	I	17	4
b_E_50	0.1534	CS22149	CVL_179	0.40376	2.47672	0.539	1.697	0.589	0.83	b	E	50	20
b_G_42	0.1468	CS22149	CVL_179	1.01122	3.16449	0.575	2.022	0.495	0.913	b	G	42	19
b_H_31	0.17135	CS22149	CVL_179	1.21901	3.28135	0.695	1.817	0.55	0.961	b	H	31	17
a_B_17	0.1898	CS22017	CVL_18	0.817702	1.71211	0.646	1.942	0.515	0.936	a	B	17	4
a_B_42	0.2118	CS22017	CVL_18	1.11118	2.42986	0.645	1.615	0.619	0.911	a	B	42	9
a_E_46	0.2572	CS22017	CVL_18	0.745467	1.60973	0.618	1.851	0.54	0.908	a	E	46	10
b_D_43	0.1838	CS22017	CVL_18	0.656139	3.04814	0.59	1.933	0.517	0.885	b	D	43	19
a_E_19	0.17865	CS22150	CVL_180	1.32558	2.18772	0.646	1.727	0.579	0.92	a	E	19	4
a_F_34	0.20155	CS22150	CVL_180	0.735137	1.90441	0.661	1.617	0.619	0.916	a	F	34	7
a_H_6	0.1296	CS22150	CVL_180	1.59587	1.37856	0.489	2.096	0.477	0.884	a	H	6	2
b_C_23	0.1831	CS22150	CVL_180	0.202438	0.493979	0.795	1.339	0.747	0.937	b	C	23	15
b_F_21	0.1783	CS22150	CVL_180	0.96143	1.66419	0.625	1.545	0.647	0.893	b	F	21	15
a_C_15	0.2116	CS22151	CVL_182	0.535895	1.67943	0.585	1.787	0.56	0.865	a	C	15	3
a_C_27	0.2469	CS22151	CVL_182	2.02133	1.68206	0.589	1.939	0.516	0.881	a	C	27	6
b_C_49	0.2307	CS22151	CVL_182	2.13622	1.82565	0.523	1.965	0.509	0.865	b	C	49	20
b_G_46	0.27135	CS22151	CVL_182	1.88994	2.48685	0.501	1.842	0.543	0.854	b	G	46	20
b_I_5	0.21075	CS22151	CVL_182	1.522	1.97109	0.549	1.839	0.544	0.868	b	I	5	11
a_C_29	0.181	CS22152	CVL_183	0.586504	1.36401	0.674	1.229	0.814	0.882	a	C	29	6
b_D_47	0.2173	CS22152	CVL_183	0.842449	3.08624	0.594	1.698	0.589	0.878	b	D	47	20
b_D_7	0.22575	CS22152	CVL_183	1.3238	2.41729	0.593	1.602	0.624	0.866	b	D	7	12
a_F_31	0.1514	CS22153	CVL_184	0.776828	2.05966	0.531	2.04	0.49	0.868	a	F	31	7
a_G_37	0.1781	CS22153	CVL_184	1.04749	2.2912	0.625	1.68	0.595	0.908	a	G	37	8
a_J_46	0.15505	CS22153	CVL_184	0.954593	1.67611	0.634	1.837	0.544	0.925	a	J	46	10
b_D_34	0.1798	CS22153	CVL_184	1.37649	2.688	0.643	1.786	0.56	0.938	b	D	34	17
b_F_41	0.169	CS22153	CVL_184	0.788347	3.42489	0.577	1.611	0.621	0.851	b	F	41	19
a_G_1	0.129	CS22154	CVL_185	1.60048	1.31211	0.554	1.778	0.563	0.877	a	G	1	1
a_I_23	0.15465	CS22154	CVL_185	0.57558	1.21617	0.468	2.403	0.416	0.85	a	I	23	5
a_I_47	0.1719	CS22154	CVL_185	0.795927	2.01023	0.48	2.224	0.45	0.836	a	I	47	10
b_C_15	0.2219	CS22154	CVL_185	1.18832	4.03932	0.487	2.229	0.449	0.844	b	C	15	13
b_E_11	0.1783	CS22154	CVL_185	1.25438	3.42798	0.595	1.791	0.558	0.898	b	E	11	13
b_G_43	0.1684	CS22154	CVL_185	1.10204	3.81113	0.516	2.235	0.447	0.875	b	G	43	19
a_B_8	0.155	CS22155	CVL_186	0.626561	2.55362	0.547	2.035	0.491	0.869	a	B	8	2
a_C_22	0.1444	CS22155	CVL_186	0.296076	2.36426	0.637	1.841	0.543	0.909	a	C	22	5
a_D_33	0.227	CS22155	CVL_186	0.579147	2.07201	0.535	1.781	0.561	0.845	a	D	33	7
b_D_9	0.2311	CS22155	CVL_186	2.11036	3.45913	0.483	2.021	0.495	0.841	b	D	9	12
b_H_5	0.14975	CS22155	CVL_186	0.677096	2.8061	0.583	1.525	0.656	0.847	b	H	5	11
a_C_19	0.2213	CS22156	CVL_187	0.983502	2.13523	0.581	2.033	0.492	0.897	a	C	19	4
a_E_42	0.25925	CS22156	CVL_187	1.53887	2.40437	0.632	1.954	0.512	0.943	a	E	42	9
a_I_33	0.20665	CS22156	CVL_187	1.51798	2.17394	0.53	2.493	0.401	0.928	a	I	33	7
b_D_8	0.24315	CS22156	CVL_187	1.89388	2.16487	0.531	2.07	0.483	0.895	b	D	8	12
b_I_16	0.2173	CS22156	CVL_187	1.77787	2.08114	0.498	2.064	0.485	0.889	b	I	16	14
b_I_27	0.21165	CS22156	CVL_187	1.853	2.10469	0.502	2.152	0.465	0.888	b	I	27	16
a_B_41	0.2365	CS22157	CVL_188	0.303136	1.64942	0.784	1.227	0.815	0.941	a	B	41	9
a_G_25	0.1799	CS22157	CVL_188	1.83078	1.5294	0.612	1.888	0.53	0.919	a	G	25	5
b_D_1	0.2232	CS22157	CVL_188	0.866528	1.73105	0.619	1.32	0.758	0.86	b	D	1	11
b_G_29	0.21805	CS22157	CVL_188	1.55113	3.03005	0.578	2.053	0.487	0.916	b	G	29	16
b_J_1	0.1402	CS22157	CVL_188	1.43371	1.25548	0.542	2.068	0.484	0.893	b	J	1	11
a_B_22	0.1466	CS22158	CVL_189	0.623514	2.24534	0.615	1.477	0.677	0.873	a	B	22	5
a_D_9	0.1872	CS22158	CVL_189	1.38808	2.2333	0.594	1.611	0.621	0.873	a	D	9	2
a_E_8	0.12905	CS22158	CVL_189	0.847875	1.65119	0.623	1.809	0.553	0.913	a	E	8	2
b_B_4	0.1646	CS22158	CVL_189	1.68995	2.13024	0.537	1.69	0.592	0.861	b	B	4	11
b_G_12	0.2102	CS22158	CVL_189	1.70474	2.75702	0.63	1.689	0.592	0.911	b	G	12	13
b_G_21	0.1512	CS22158	CVL_189	1.18913	2.01827	0.625	1.628	0.614	0.896	b	G	21	15
a_A_9	0.192	CS22018	CVL_19	1.07365	1.58339	0.638	1.949	0.513	0.943	a	A	9	2
a_D_20	0.1909	CS22018	CVL_19	0.991751	2.2183	0.726	1.69	0.592	0.964	a	D	20	4
a_G_7	0.2089	CS22018	CVL_19	1.94248	1.75034	0.646	1.795	0.557	0.939	a	G	7	2
b_A_32	0.1622	CS22018	CVL_19	0.859988	2.32561	0.46	1.926	0.519	0.794	b	A	32	17
b_G_19	0.1966	CS22018	CVL_19	2.13615	2.62154	0.564	1.982	0.504	0.913	b	G	19	14
b_G_2	0.1831	CS22018	CVL_19	1.34683	1.78196	0.541	1.766	0.566	0.846	b	G	2	11
a_E_37	0.1689	CS22159	CVL_190	0.426278	2.34589	0.415	2.509	0.399	0.753	a	E	37	8
a_I_42	0.18745	CS22159	CVL_190	0.554474	1.98386	0.542	1.877	0.533	0.84	a	I	42	9
b_H_24	0.17745	CS22159	CVL_190	1.3047	1.76286	0.459	2.285	0.438	0.836	b	H	24	15
b_I_2	0.1208	CS22159	CVL_190	0.732684	1.50133	0.313	2.583	0.387	0.659	b	I	2	11
b_I_21	0.1432	CS22159	CVL_190	0.56956	1.40459	0.434	1.858	0.538	0.745	b	I	21	15
a_F_44	0.207	CS22160	CVL_191	1.05618	1.89361	0.654	1.51	0.662	0.902	a	F	44	9
a_G_38	0.09445	CS22160	CVL_191	0.281287	0.711017	0.807	1.302	0.768	0.954	a	G	38	8
a_H_42	0.2015	CS22160	CVL_191	0.867048	1.96068	0.581	1.571	0.637	0.857	a	H	42	9
b_A_15	0.18165	CS22160	CVL_191	0.9294	2.9051	0.67	1.69	0.592	0.923	b	A	15	13
b_D_13	0.1926	CS22160	CVL_191	1.16989	2.73531	0.642	1.709	0.585	0.917	b	D	13	13
b_J_50	0.2366	CS22160	CVL_191	1.47681	1.82826	0.576	1.692	0.591	0.883	b	J	50	20
a_F_23	0.1576	CS22161	CVL_192	1.42308	1.75675	0.456	2.513	0.398	0.857	a	F	23	5
a_F_7	0.185	CS22161	CVL_192	2.00914	1.89136	0.494	2.307	0.433	0.861	a	F	7	2
a_J_2	0.08745	CS22161	CVL_192	1.39945	0.928936	0.387	2.668	0.375	0.808	a	J	2	1
b_E_14	0.1662	CS22161	CVL_192	1.08405	2.7674	0.498	2.087	0.479	0.836	b	E	14	13
b_G_15	0.1593	CS22161	CVL_192	1.14737	2.09174	0.479	2.062	0.485	0.828	b	G	15	13
b_G_23	0.13145	CS22161	CVL_192	0.56198	1.42354	0.424	1.997	0.501	0.747	b	G	23	15
a_E_11	0.13705	CS22162	CVL_193	0.600773	1.49807	0.618	1.638	0.611	0.905	a	E	11	3
a_G_3	0.10905	CS22162	CVL_193	1.57551	1.20596	0.567	2.213	0.452	0.925	a	G	3	1
a_J_41	0.1512	CS22162	CVL_193	0.54838	0.547066	0.596	1.67	0.599	0.886	a	J	41	9
b_A_34	0.18715	CS22162	CVL_193	0.829444	1.80844	0.8	1.633	0.612	0.979	b	A	34	17
b_A_8	0.16825	CS22162	CVL_193	0.746359	2.41171	0.751	1.542	0.648	0.95	b	A	8	12
b_E_17	0.1395	CS22162	CVL_193	1.18423	2.44885	0.578	2.342	0.427	0.924	b	E	17	14
a_D_29	0.1722	CS22019	CVL_20	1.13659	1.40772	0.592	2.078	0.481	0.922	a	D	29	6
a_F_48	0.1953	CS22019	CVL_20	0.26137	0.765198	0.517	2.187	0.457	0.85	a	F	48	10
a_J_44	0.1673	CS22019	CVL_20	0.929771	1.72085	0.47	1.994	0.501	0.799	a	J	44	9
b_B_32	0.1985	CS22019	CVL_20	1.12976	2.65544	0.534	1.905	0.525	0.863	b	B	32	17
b_D_26	0.1404	CS22019	CVL_20	1.50595	1.8593	0.47	2.395	0.417	0.877	b	D	26	16
b_H_13	0.1545	CS22019	CVL_20	1.70645	3.04726	0.615	1.895	0.528	0.905	b	H	13	13
a_C_18	0.2184	CS22020	CVL_21	0.396106	3.02949	0.735	1.411	0.709	0.926	a	C	18	4
a_F_4	0.1865	CS22020	CVL_21	1.69746	2.23864	0.545	2.1	0.476	0.882	a	F	4	1
a_F_45	0.20155	CS22020	CVL_21	0.182075	0.549224	0.757	1.452	0.688	0.934	a	F	45	9
b_E_9	0.25985	CS22020	CVL_21	0.865562	2.8883	0.522	2.237	0.447	0.876	b	E	9	12
b_F_48	0.20215	CS22020	CVL_21	1.07045	3.36307	0.572	2.123	0.471	0.903	b	F	48	20
b_G_39	0.2424	CS22020	CVL_21	0.788124	4.18716	0.571	2.033	0.492	0.887	b	G	39	18
a_C_47	0.207	CS22021	CVL_22	0.540651	1.66466	0.592	1.64	0.61	0.872	a	C	47	10
a_F_24	0.1563	CS22021	CVL_22	1.34535	1.78393	0.571	1.783	0.561	0.877	a	F	24	5
a_G_21	0.17	CS22021	CVL_22	0.919218	1.41425	0.609	1.386	0.722	0.861	a	G	21	5
b_F_1	0.1164	CS22021	CVL_22	0.96901	1.65117	0.508	1.604	0.623	0.815	b	F	1	11
b_F_35	0.1974	CS22021	CVL_22	3.33963	2.36553	0.455	1.871	0.535	0.866	b	F	35	17
b_G_32	0.1809	CS22021	CVL_22	2.60189	2.45975	0.496	1.787	0.56	0.847	b	G	32	17
a_A_22	0.1796	CS22022	CVL_23	0.548751	1.82232	0.695	1.312	0.762	0.914	a	A	22	5
a_B_4	0.2685	CS22022	CVL_23	1.39098	2.15676	0.694	1.411	0.709	0.925	a	B	4	1
a_I_18	0.2026	CS22022	CVL_23	0.25052	1.59668	0.618	1.57	0.637	0.878	a	I	18	4
b_B_28	0.2215	CS22022	CVL_23	0.895214	1.89899	0.763	1.279	0.782	0.948	b	B	28	16
b_J_19	0.2245	CS22022	CVL_23	0.562723	1.77707	0.634	1.348	0.742	0.885	b	J	19	14
a_H_50	0.2352	CS22023	CVL_24	2.2963	1.95968	0.458	2.476	0.404	0.852	a	H	50	10
a_I_12	0.218	CS22023	CVL_24	1.77021	2.54207	0.502	2.739	0.365	0.928	a	I	12	3
a_I_25	0.246	CS22023	CVL_24	2.15584	2.04097	0.524	2.262	0.442	0.893	a	I	25	5
b_F_6	0.256	CS22023	CVL_24	1.27757	2.34821	0.52	2.255	0.443	0.887	b	F	6	12
b_H_22	0.21165	CS22023	CVL_24	1.66743	1.85914	0.52	2.363	0.423	0.902	b	H	22	15
b_J_37	0.26605	CS22023	CVL_24	1.73075	2.48447	0.517	2.323	0.43	0.894	b	J	37	18
a_B_1	0.14765	CS22024	CVL_25	1.34698	1.41056	0.439	2.812	0.356	0.839	a	B	1	1
a_H_49	0.19915	CS22024	CVL_25	1.01538	1.67424	0.384	2.603	0.384	0.757	a	H	49	10
a_I_13	0.1722	CS22024	CVL_25	1.26353	1.42459	0.479	2.458	0.407	0.862	a	I	13	3
b_B_6	0.2197	CS22024	CVL_25	1.90391	1.73328	0.495	2.271	0.44	0.883	b	B	6	12
b_J_42	0.164	CS22024	CVL_25	1.31867	1.82002	0.463	2.56	0.391	0.851	b	J	42	19
a_H_37	0.1453	CS22025	CVL_26	0.625966	0.958518	0.561	2.17	0.461	0.905	a	H	37	8
a_I_28	0.194	CS22025	CVL_26	1.9106	1.36083	0.518	2.03	0.493	0.858	a	I	28	6
a_I_29	0.1645	CS22025	CVL_26	1.35813	1.25172	0.538	1.791	0.558	0.846	a	I	29	6
b_A_2	0.1754	CS22025	CVL_26	1.05195	2.18642	0.492	2.778	0.36	0.924	b	A	2	11
b_B_16	0.19975	CS22025	CVL_26	0.658665	2.88462	0.556	2.203	0.454	0.894	b	B	16	14
b_F_44	0.2058	CS22025	CVL_26	0.830782	2.287	0.541	1.999	0.5	0.864	b	F	44	19
a_B_21	0.20905	CS22026	CVL_27	0.955336	2.82623	0.631	2.074	0.482	0.938	a	B	21	5
a_D_8	0.19235	CS22026	CVL_27	0.278017	0.71938	0.7	1.466	0.682	0.912	a	D	8	2
b_F_45	0.26405	CS22026	CVL_27	1.2338	2.91782	0.524	2.434	0.411	0.899	b	F	45	19
b_G_20	0.2468	CS22026	CVL_27	1.70236	1.821	0.533	2.071	0.483	0.916	b	G	20	14
b_G_27	0.2272	CS22026	CVL_27	1.76442	2.38039	0.442	2.242	0.446	0.845	b	G	27	16
a_D_22	0.2121	CS22027	CVL_28	0.907773	2.31335	0.665	1.506	0.664	0.916	a	D	22	5
b_C_7	0.1922	CS22027	CVL_28	0.677913	1.62263	0.711	1.191	0.84	0.907	b	C	7	12
b_D_29	0.21915	CS22027	CVL_28	0.427244	0.936232	0.56	1.401	0.714	0.832	b	D	29	16
b_H_34	0.271	CS22027	CVL_28	1.44783	3.24624	0.625	1.961	0.51	0.902	b	H	34	17
a_D_13	0.1836	CS22028	CVL_29	0.534557	1.49657	0.573	1.312	0.762	0.825	a	D	13	3
a_F_5	0.19305	CS22028	CVL_29	1.91914	1.92794	0.563	1.836	0.545	0.874	a	F	5	1
a_H_14	0.2451	CS22028	CVL_29	1.4731	1.83287	0.643	1.665	0.601	0.914	a	H	14	3
b_E_7	0.2366	CS22028	CVL_29	2.41037	2.57221	0.538	1.99	0.502	0.895	b	E	7	12
b_I_34	0.2499	CS22028	CVL_29	1.85375	2.75119	0.614	1.912	0.523	0.936	b	I	34	17
a_E_25	0.1314	CS22002	CVL_3	0.57885	1.38205	0.619	1.699	0.589	0.89	a	E	25	5
a_E_40	0.1968	CS22002	CVL_3	0.804325	1.86492	0.579	2.05	0.488	0.916	a	E	40	8
b_A_10	0.1271	CS22002	CVL_3	0.554771	1.44204	0.564	1.954	0.512	0.873	b	A	10	12
b_C_46	0.18185	CS22002	CVL_3	0.500074	2.79958	0.538	2.238	0.447	0.872	b	C	46	20
b_G_3	0.16075	CS22002	CVL_3	1.07692	1.48572	0.555	2.263	0.442	0.926	b	G	3	11
a_A_46	0.3312	CS22029	CVL_30	0.264863	1.88777	0.842	1.233	0.811	0.961	a	A	46	10
a_F_10	0.1929	CS22029	CVL_30	0.924049	1.40685	0.625	2.095	0.477	0.941	a	F	10	2
a_F_36	0.1341	CS22029	CVL_30	0.278612	1.43569	0.737	1.214	0.824	0.935	a	F	36	8
b_C_5	0.17685	CS22029	CVL_30	0.875149	2.39959	0.702	1.72	0.581	0.957	b	C	5	11
b_H_50	0.1811	CS22029	CVL_30	0.340889	2.64016	0.674	1.642	0.609	0.92	b	H	50	20
b_I_32	0.1754	CS22029	CVL_30	1.13548	2.55399	0.653	1.886	0.53	0.935	b	I	32	17
a_A_2	0.1737	CS22030	CVL_31	1.37136	2.55221	0.482	2.145	0.466	0.828	a	A	2	1
a_D_1	0.1845	CS22030	CVL_31	0.824539	2.06176	0.526	1.735	0.576	0.834	a	D	1	1
a_J_26	0.1578	CS22030	CVL_31	0.604266	1.15843	0.506	2.069	0.483	0.839	a	J	26	6
b_C_8	0.2713	CS22030	CVL_31	1.13072	2.83005	0.561	2.141	0.467	0.891	b	C	8	12
b_D_28	0.2406	CS22030	CVL_31	1.20221	2.74493	0.463	2.08	0.481	0.832	b	D	28	16
b_H_9	0.2259	CS22030	CVL_31	1.75996	2.3296	0.513	2.009	0.498	0.846	b	H	9	12
a_B_23	0.1332	CS22031	CVL_32	0.671596	1.93569	0.661	1.738	0.575	0.926	a	B	23	5
a_D_27	0.1629	CS22031	CVL_32	1.5593	1.79567	0.629	1.738	0.575	0.917	a	D	27	6
a_F_28	0.1957	CS22031	CVL_32	1.80893	1.71372	0.718	1.822	0.549	0.981	a	F	28	6
b_A_49	0.167	CS22031	CVL_32	1.7176	2.15417	0.629	1.822	0.549	0.925	b	A	49	20
b_G_11	0.1619	CS22031	CVL_32	1.89484	3.16649	0.608	1.926	0.519	0.936	b	G	11	13
b_G_36	0.2007	CS22031	CVL_32	1.00765	2.58025	0.694	1.721	0.581	0.937	b	G	36	18
a_B_12	0.1451	CS22032	CVL_33	0.627675	1.43386	0.654	1.691	0.591	0.915	a	B	12	3
a_C_7	0.1744	CS22032	CVL_33	0.558561	1.07419	0.562	1.845	0.542	0.847	a	C	7	2
b_B_33	0.1868	CS22032	CVL_33	0.991677	2.3193	0.728	1.72	0.581	0.963	b	B	33	17
b_D_41	0.1531	CS22032	CVL_33	0.357461	2.238	0.604	1.943	0.515	0.882	b	D	41	19
b_J_14	0.2069	CS22032	CVL_33	0.937797	1.70613	0.504	1.592	0.628	0.819	b	J	14	13
a_E_38	0.15005	CS22033	CVL_34	0.689581	1.74019	0.471	2.31	0.433	0.841	a	E	38	8
a_G_19	0.2096	CS22033	CVL_34	2.68386	2.01203	0.424	2.156	0.464	0.808	a	G	19	4
a_H_11	0.13435	CS22033	CVL_34	1.02125	1.76254	0.626	1.637	0.611	0.897	a	H	11	3
b_D_46	0.158	CS22033	CVL_34	1.71515	1.86573	0.505	1.716	0.583	0.838	b	D	46	20
b_E_37	0.1853	CS22033	CVL_34	1.47919	2.63658	0.458	2.015	0.496	0.791	b	E	37	18
b_J_2	0.145	CS22033	CVL_34	2.60129	1.5377	0.442	2.142	0.467	0.814	b	J	2	11
a_C_36	0.17	CS22034	CVL_35	0.341409	2.34323	0.642	1.547	0.646	0.872	a	C	36	8
a_H_44	0.2041	CS22034	CVL_35	0.983056	1.22068	0.441	2.024	0.494	0.789	a	H	44	9
b_F_39	0.2166	CS22034	CVL_35	1.31904	2.27438	0.625	1.941	0.515	0.931	b	F	39	18
b_J_12	0.1752	CS22034	CVL_35	1.19761	3.08949	0.481	2.59	0.386	0.886	b	J	12	13
a_E_49	0.1942	CS22035	CVL_36	1.19047	1.596	0.691	1.746	0.573	0.938	a	E	49	10
a_I_40	0.1825	CS22035	CVL_36	0.896032	1.00443	0.688	1.743	0.574	0.948	a	I	40	8
b_A_38	0.21495	CS22035	CVL_36	0.530395	2.26246	0.741	1.62	0.617	0.951	b	A	38	18
b_D_32	0.2047	CS22035	CVL_36	1.09304	2.01273	0.719	1.666	0.6	0.962	b	D	32	17
b_F_20	0.1794	CS22035	CVL_36	1.21314	1.56618	0.626	1.721	0.581	0.914	b	F	20	14
a_F_16	0.15795	CS22036	CVL_37	0.692033	1.73402	0.515	1.957	0.511	0.836	a	F	16	4
a_F_47	0.1887	CS22036	CVL_37	1.30566	1.99133	0.463	2.228	0.449	0.814	a	F	47	10
a_H_21	0.181	CS22036	CVL_37	1.08286	2.67809	0.505	2.168	0.461	0.857	a	H	21	5
b_C_26	0.1864	CS22036	CVL_37	1.00907	2.18023	0.454	1.862	0.537	0.798	b	C	26	16
b_G_10	0.178	CS22036	CVL_37	1.65435	2.35741	0.486	1.991	0.502	0.844	b	G	10	12
a_D_19	0.19055	CS22037	CVL_38	0.578032	1.55701	0.634	1.908	0.524	0.927	a	D	19	4
a_H_1	0.1352	CS22037	CVL_38	2.01048	1.09427	0.512	2.442	0.41	0.91	a	H	1	1
a_J_42	0.238	CS22037	CVL_38	1.59185	1.75895	0.546	2.287	0.437	0.882	a	J	42	9
b_C_18	0.204	CS22037	CVL_38	0.70437	1.41971	0.597	2.115	0.473	0.914	b	C	18	14
b_D_42	0.1955	CS22037	CVL_38	0.390755	2.81506	0.729	1.542	0.648	0.94	b	D	42	19
a_F_26	0.151	CS22038	CVL_39	2.1635	1.20176	0.579	1.928	0.519	0.908	a	F	26	6
a_J_10	0.18195	CS22038	CVL_39	1.96946	1.42171	0.455	2.213	0.452	0.82	a	J	10	2
a_J_37	0.177	CS22038	CVL_39	1.25595	1.19432	0.478	1.928	0.519	0.82	a	J	37	8
b_A_1	0.1586	CS22038	CVL_39	1.86363	1.28781	0.533	1.988	0.503	0.871	b	A	1	11
b_D_12	0.21275	CS22038	CVL_39	2.08643	2.44437	0.61	1.893	0.528	0.927	b	D	12	13
b_F_14	0.201	CS22038	CVL_39	1.76092	2.78263	0.634	1.836	0.545	0.929	b	F	14	13
a_A_16	0.1305	CS22003	CVL_4	1.00059	1.19929	0.68	1.669	0.599	0.948	a	A	16	4
a_C_26	0.1385	CS22003	CVL_4	1.31287	1.37104	0.399	3.057	0.327	0.859	a	C	26	6
a_H_23	0.1675	CS22003	CVL_4	1.82603	1.64291	0.577	1.55	0.645	0.88	a	H	23	5
b_H_45	0.1668	CS22003	CVL_4	0.301278	2.65535	0.507	1.355	0.738	0.809	b	H	45	19
a_C_16	0.1631	CS22039	CVL_40	1.06562	1.87684	0.76	1.584	0.631	0.971	a	C	16	4
a_J_27	0.1567	CS22039	CVL_40	0.521477	0.958814	0.462	1.747	0.572	0.781	a	J	27	6
b_A_47	0.2234	CS22039	CVL_40	1.03679	2.4113	0.65	1.246	0.802	0.88	b	A	47	20
b_E_23	0.1882	CS22039	CVL_40	1.31659	1.59503	0.62	1.652	0.605	0.889	b	E	23	15
b_H_46	0.2234	CS22039	CVL_40	1.26917	2.44253	0.641	1.52	0.658	0.896	b	H	46	20
a_D_41	0.1726	CS22040	CVL_41	0.561683	3.02662	0.461	2.089	0.479	0.797	a	D	41	9
a_G_36	0.1514	CS22040	CVL_41	1.17501	2.21274	0.435	2.691	0.372	0.846	a	G	36	8
a_J_5	0.1027	CS22040	CVL_41	1.49324	0.803623	0.336	2.84	0.352	0.757	a	J	5	1
b_A_26	0.1684	CS22040	CVL_41	0.954295	2.09579	0.401	2.235	0.447	0.758	b	A	26	16
b_G_47	0.1917	CS22040	CVL_41	0.688763	3.04894	0.468	2.174	0.46	0.814	b	G	47	20
b_J_41	0.19995	CS22040	CVL_41	1.02616	2.63117	0.418	2.452	0.408	0.804	b	J	41	19
a_A_20	0.2001	CS22041	CVL_42	1.05953	1.13258	0.652	1.699	0.588	0.92	a	A	20	4
a_A_33	0.19235	CS22041	CVL_42	0.475624	1.89225	0.595	1.723	0.58	0.881	a	A	33	7
a_F_6	0.2149	CS22041	CVL_42	0.926427	1.51118	0.601	1.699	0.589	0.886	a	F	6	2
b_E_39	0.2091	CS22041	CVL_42	0.926576	2.48226	0.657	1.928	0.519	0.948	b	E	39	18
b_I_11	0.1959	CS22041	CVL_42	1.85939	1.72099	0.631	1.629	0.614	0.924	b	I	11	13
a_C_40	0.2297	CS22042	CVL_43	1.41171	2.26675	0.667	2.177	0.459	0.978	a	C	40	8
a_J_14	0.24895	CS22042	CVL_43	2.71663	1.69327	0.562	2.336	0.428	0.945	a	J	14	3
a_J_22	0.1429	CS22042	CVL_43	1.15971	1.37966	0.557	2.321	0.431	0.917	a	J	22	5
b_J_15	0.208	CS22042	CVL_43	3.43765	1.54175	0.524	2.263	0.442	0.906	b	J	15	13
a_C_35	0.20115	CS22043	CVL_44	0.814952	2.08601	0.629	1.935	0.517	0.92	a	C	35	7
a_C_44	0.2283	CS22043	CVL_44	0.920705	2.06364	0.684	1.684	0.594	0.931	a	C	44	9
a_G_11	0.17315	CS22043	CVL_44	0.844902	1.42028	0.6	2.107	0.475	0.932	a	G	11	3
b_A_42	0.1787	CS22043	CVL_44	0.447235	2.01236	0.569	2.016	0.496	0.869	b	A	42	19
b_E_31	0.2318	CS22043	CVL_44	1.03419	2.61075	0.619	1.838	0.544	0.909	b	E	31	17
b_F_32	0.2556	CS22043	CVL_44	1.20972	1.98393	0.614	1.797	0.556	0.913	b	F	32	17
a_F_38	0.16545	CS22044	CVL_45	0.682892	2.19654	0.52	2.21	0.452	0.859	a	F	38	8
a_G_42	0.1554	CS22044	CVL_45	0.766573	1.82631	0.616	1.753	0.57	0.914	a	G	42	9
a_H_19	0.1532	CS22044	CVL_45	0.222577	1.34785	0.792	1.056	0.947	0.934	a	H	19	4
b_A_6	0.119	CS22044	CVL_45	0.191587	1.56587	0.678	1.451	0.689	0.89	b	A	6	12
b_D_45	0.18475	CS22044	CVL_45	0.340815	2.64073	0.604	1.74	0.575	0.878	b	D	45	19
b_J_17	0.1397	CS22044	CVL_45	1.39298	1.65113	0.543	1.711	0.585	0.847	b	J	17	14
a_D_25	0.1949	CS22045	CVL_46	1.16922	1.79607	0.617	1.728	0.579	0.897	a	D	25	5
a_G_15	0.1984	CS22045	CVL_46	1.24614	1.52471	0.551	1.784	0.561	0.875	a	G	15	3
a_J_6	0.1642	CS22045	CVL_46	2.35791	1.31473	0.556	2.3	0.435	0.932	a	J	6	2
b_A_5	0.2556	CS22045	CVL_46	1.4592	2.39857	0.557	1.579	0.633	0.84	b	A	5	11
b_H_10	0.2023	CS22045	CVL_46	2.35672	2.58835	0.601	2.113	0.473	0.944	b	H	10	12
a_C_24	0.14365	CS22046	CVL_47	1.49844	2.60271	0.546	2.479	0.403	0.921	a	C	24	5
a_D_5	0.1612	CS22046	CVL_47	1.53582	2.66958	0.512	2.372	0.422	0.9	a	D	5	1
a_H_26	0.1737	CS22046	CVL_47	1.5405	1.55793	0.446	2.544	0.393	0.836	a	H	26	6
b_A_13	0.2157	CS22046	CVL_47	0.76635	3.13173	0.603	1.796	0.557	0.883	b	A	13	13
b_B_35	0.1886	CS22046	CVL_47	1.43289	2.86135	0.447	2.581	0.387	0.881	b	B	35	17
b_H_40	0.2029	CS22046	CVL_47	1.58212	2.33863	0.428	3.042	0.329	0.898	b	H	40	18
a_D_43	0.3194	CS22047	CVL_48	0.428433	3.73454	0.684	1.312	0.762	0.882	a	D	43	9
a_E_45	0.20995	CS22047	CVL_48	0.608205	2.46628	0.622	1.869	0.535	0.905	a	E	45	9
a_J_31	0.1576	CS22047	CVL_48	0.611549	2.28927	0.546	1.946	0.514	0.858	a	J	31	7
b_B_5	0.178	CS22047	CVL_48	0.626263	3.19354	0.585	1.461	0.684	0.849	b	B	5	11
b_F_15	0.20175	CS22047	CVL_48	0.59453	2.6912	0.51	1.701	0.588	0.802	b	F	15	13
b_I_33	0.1955	CS22047	CVL_48	1.30849	3.20981	0.538	2.104	0.475	0.883	b	I	33	17
a_B_16	0.1834	CS22048	CVL_49	0.606644	0.989048	0.569	2.278	0.439	0.894	a	B	16	4
a_B_34	0.1852	CS22048	CVL_49	0.831971	2.52413	0.502	2.676	0.374	0.882	a	B	34	7
a_H_9	0.1561	CS22048	CVL_49	1.36385	1.61308	0.494	2.572	0.389	0.886	a	H	9	2
b_C_16	0.2003	CS22048	CVL_49	0.470422	2.33833	0.559	2.095	0.477	0.875	b	C	16	14
b_I_44	0.1959	CS22048	CVL_49	1.42516	2.03485	0.457	2.458	0.407	0.855	b	I	44	19
b_J_5	0.1595	CS22048	CVL_49	2.25216	1.68727	0.475	2.102	0.476	0.833	b	J	5	11
a_A_27	0.177	CS22004	CVL_5	0.288273	0.693787	0.757	1.488	0.672	0.948	a	A	27	6
a_H_17	0.19475	CS22004	CVL_5	1.64009	1.52431	0.584	1.856	0.539	0.898	a	H	17	4
a_J_24	0.1653	CS22004	CVL_5	2.93787	1.49768	0.492	2	0.5	0.85	a	J	24	5
b_C_38	0.2263	CS22004	CVL_5	1.6308	2.33015	0.499	1.795	0.557	0.853	b	C	38	18
b_G_38	0.2644	CS22004	CVL_5	2.74138	3.06415	0.576	1.895	0.528	0.897	b	G	38	18
b_G_40	0.2366	CS22004	CVL_5	2.03627	2.6028	0.408	2.055	0.487	0.838	b	G	40	18
a_B_45	0.1587	CS22049	CVL_50	0.645883	2.16758	0.491	1.929	0.518	0.812	a	B	45	9
a_E_10	0.1691	CS22049	CVL_50	0.339997	1.4706	0.611	1.705	0.586	0.887	a	E	10	2
a_H_3	0.1319	CS22049	CVL_50	1.26026	1.26958	0.459	2.255	0.443	0.83	a	H	3	1
b_A_14	0.186	CS22049	CVL_50	1.12418	2.75756	0.585	2.178	0.459	0.918	b	A	14	13
b_D_44	0.1988	CS22049	CVL_50	0.405544	2.46582	0.54	1.918	0.521	0.85	b	D	44	19
b_E_10	0.1701	CS22049	CVL_50	1.29177	2.3224	0.537	2.221	0.45	0.884	b	E	10	12
a_C_2	0.1513	CS22050	CVL_51	1.46024	1.78053	0.664	1.929	0.518	0.959	a	C	2	1
a_G_43	0.2019	CS22050	CVL_51	1.18921	2.77495	0.698	1.593	0.628	0.94	a	G	43	9
a_H_36	0.2261	CS22050	CVL_51	0.353151	1.13266	0.612	1.491	0.671	0.866	a	H	36	8
b_F_10	0.2377	CS22050	CVL_51	1.55224	3.0923	0.526	2.103	0.476	0.852	b	F	10	12
b_F_30	0.2073	CS22050	CVL_51	1.07788	3.06156	0.667	1.723	0.58	0.934	b	F	30	16
a_A_21	0.18575	CS22051	CVL_53	0.766647	2.34789	0.648	1.534	0.652	0.893	a	A	21	5
a_D_14	0.20575	CS22051	CVL_53	0.93423	2.35488	0.675	1.357	0.737	0.903	a	D	14	3
a_E_39	0.17865	CS22051	CVL_53	1.05343	2.84783	0.632	1.567	0.638	0.892	a	E	39	8
b_D_19	0.2014	CS22051	CVL_53	1.31614	2.81125	0.601	1.573	0.636	0.868	b	D	19	14
b_F_9	0.193	CS22051	CVL_53	1.61861	2.16235	0.588	1.821	0.549	0.9	b	F	9	12
b_H_11	0.2342	CS22051	CVL_53	0.459721	2.17523	0.508	1.343	0.745	0.776	b	H	11	13
a_G_16	0.1248	CS22052	CVL_54	1.11029	1.71127	0.45	2.29	0.437	0.813	a	G	16	4
a_J_36	0.1422	CS22052	CVL_54	1.51977	2.17138	0.403	2.776	0.36	0.816	a	J	36	8
b_D_24	0.15545	CS22052	CVL_54	1.04169	1.82396	0.547	1.959	0.51	0.866	b	D	24	15
b_E_42	0.145	CS22052	CVL_54	1.15911	3.01956	0.487	2.589	0.386	0.887	b	E	42	19
b_I_50	0.1007	CS22052	CVL_54	1.12559	2.39873	0.469	2.327	0.43	0.859	b	I	50	20
a_G_50	0.1609	CS22053	CVL_55	0.870913	2.52609	0.434	2.777	0.36	0.838	a	G	50	10
a_J_11	0.1867	CS22053	CVL_55	1.2069	1.65714	0.442	2.812	0.356	0.848	a	J	11	3
a_J_47	0.1682	CS22053	CVL_55	0.565101	1.59264	0.434	2.349	0.426	0.786	a	J	47	10
b_B_19	0.1604	CS22053	CVL_55	0.800907	3.12146	0.552	2.172	0.46	0.9	b	B	19	14
b_B_49	0.19515	CS22053	CVL_55	1.6849	1.95857	0.424	2.403	0.416	0.807	b	B	49	20
b_H_16	0.2157	CS22053	CVL_55	1.37626	2.47046	0.472	2.312	0.433	0.835	b	H	16	14
a_A_47	0.1962	CS22054	CVL_57	0.910969	0.987959	0.556	1.766	0.566	0.857	a	A	47	10
a_D_44	0.17515	CS22054	CVL_57	1.08465	1.84392	0.673	1.74	0.575	0.94	a	D	44	9
a_I_15	0.1444	CS22054	CVL_57	1.88637	1.48433	0.559	1.705	0.587	0.879	a	I	15	3
b_C_2	0.2003	CS22054	CVL_57	1.43869	1.87671	0.34	2.327	0.43	0.731	b	C	2	11
b_E_36	0.1684	CS22054	CVL_57	0.873514	2.40408	0.582	1.864	0.536	0.883	b	E	36	18
b_I_13	0.1604	CS22054	CVL_57	2.56347	1.75544	0.532	2.006	0.498	0.888	b	I	13	13
a_B_37	0.17115	CS22055	CVL_58	0.449168	2.44897	0.599	2.167	0.461	0.91	a	B	37	8
a_E_22	0.159	CS22055	CVL_58	0.960612	2.29021	0.633	2.167	0.462	0.948	a	E	22	5
a_E_3	0.1565	CS22055	CVL_58	2.43274	1.97308	0.589	2.054	0.487	0.93	a	E	3	1
b_B_20	0.1597	CS22055	CVL_58	1.00706	2.78037	0.578	1.873	0.534	0.896	b	B	20	14
b_B_27	0.1461	CS22055	CVL_58	1.24807	1.84285	0.483	1.756	0.57	0.793	b	B	27	16
b_C_40	0.20615	CS22055	CVL_58	1.1901	3.10898	0.583	2.105	0.475	0.912	b	C	40	18
a_D_12	0.1894	CS22056	CVL_59	0.952586	1.88959	0.713	1.63	0.614	0.951	a	D	12	3
a_D_31	0.14935	CS22056	CVL_59	0.62396	1.76293	0.692	1.692	0.591	0.938	a	D	31	7
a_G_22	0.1569	CS22056	CVL_59	1.2387	1.45313	0.608	1.875	0.533	0.918	a	G	22	5
b_D_4	0.1816	CS22056	CVL_59	1.73239	2.4244	0.565	1.769	0.565	0.887	b	D	4	11
b_G_14	0.1589	CS22056	CVL_59	2.26813	2.33672	0.577	2.115	0.473	0.938	b	G	14	13
a_C_31	0.1631	CS22005	CVL_6	0.789982	2.65829	0.653	1.652	0.605	0.916	a	C	31	7
a_D_37	0.1722	CS22005	CVL_6	0.528315	2.08209	0.657	1.674	0.597	0.909	a	D	37	8
b_A_30	0.14645	CS22005	CVL_6	0.75758	2.37599	0.585	1.892	0.529	0.892	b	A	30	16
b_E_27	0.1816	CS22005	CVL_6	1.47704	2.36961	0.55	2.032	0.492	0.899	b	E	27	16
a_A_3	0.1971	CS22057	CVL_60	1.56934	2.86745	0.556	2.13	0.469	0.906	a	A	3	1
a_F_39	0.2202	CS22057	CVL_60	0.940027	2.97864	0.602	1.876	0.533	0.904	a	F	39	8
a_H_30	0.2176	CS22057	CVL_60	1.82759	1.96981	0.613	1.97	0.508	0.932	a	H	30	6
b_B_38	0.2589	CS22057	CVL_60	1.02735	3.6015	0.616	1.855	0.539	0.913	b	B	38	18
b_F_33	0.3091	CS22057	CVL_60	1.59267	3.57889	0.535	2.14	0.467	0.896	b	F	33	17
b_I_38	0.2351	CS22057	CVL_60	0.979117	3.47252	0.516	2.089	0.479	0.853	b	I	38	18
a_C_50	0.1521	CS22058	CVL_61	0.671596	1.19119	0.692	1.529	0.654	0.927	a	C	50	10
a_G_8	0.1781	CS22058	CVL_61	1.87299	1.60171	0.45	1.918	0.521	0.865	a	G	8	2
b_E_24	0.17355	CS22058	CVL_61	1.81547	1.92787	0.591	1.535	0.651	0.883	b	E	24	15
b_G_16	0.1646	CS22058	CVL_61	1.77133	2.42756	0.635	1.727	0.579	0.951	b	G	16	14
b_I_40	0.1717	CS22058	CVL_61	1.08427	2.21346	0.675	1.681	0.595	0.935	b	I	40	18
a_E_24	0.1781	CS22059	CVL_62	1.55269	2.51177	0.642	1.507	0.663	0.899	a	E	24	5
a_H_34	0.2111	CS22059	CVL_62	0.812649	2.21498	0.534	1.938	0.516	0.831	a	H	34	7
b_C_42	0.18715	CS22059	CVL_62	0.761816	2.75657	0.647	1.788	0.559	0.908	b	C	42	19
b_E_47	0.1996	CS22059	CVL_62	0.694486	2.15987	0.6	1.74	0.575	0.887	b	E	47	20
b_F_23	0.1699	CS22059	CVL_62	1.17056	2.56288	0.629	1.549	0.646	0.882	b	F	23	15
a_A_25	0.17555	CS22060	CVL_63	0.753493	1.99073	0.633	1.317	0.759	0.88	a	A	25	5
b_H_42	0.2201	CS22060	CVL_63	1.14313	2.71185	0.507	1.99	0.502	0.843	b	H	42	19
b_I_1	0.15675	CS22060	CVL_63	0.909706	1.53896	0.508	1.548	0.646	0.806	b	I	1	11
b_I_10	0.1955	CS22060	CVL_63	1.75386	1.65349	0.521	1.609	0.621	0.816	b	I	10	12
a_A_1	0.1228	CS22061	CVL_64	0.949391	3.47591	0.502	1.748	0.572	0.827	a	A	1	1
a_A_50	0.1125	CS22061	CVL_64	0.433264	0.923225	0.626	1.65	0.606	0.893	a	A	50	10
a_H_39	0.2407	CS22061	CVL_64	1.54622	2.13423	0.55	1.841	0.543	0.861	a	H	39	8
b_A_44	0.1633	CS22061	CVL_64	0.377601	2.6483	0.645	1.476	0.677	0.877	b	A	44	19
b_D_30	0.13805	CS22061	CVL_64	0.771329	1.29646	0.577	1.713	0.584	0.85	b	D	30	16
b_E_6	0.1871	CS22061	CVL_64	1.29622	1.92868	0.613	1.693	0.591	0.914	b	E	6	12
a_A_30	0.1708	CS22062	CVL_65	1.06911	1.77717	0.636	2.039	0.491	0.954	a	A	30	6
a_A_38	0.162	CS22062	CVL_65	0.779801	2.18004	0.654	2.096	0.477	0.947	a	A	38	8
a_G_4	0.15795	CS22062	CVL_65	1.89603	1.31854	0.429	2.161	0.463	0.838	a	G	4	1
b_G_34	0.20965	CS22062	CVL_65	1.57647	3.17164	0.546	2.205	0.453	0.905	b	G	34	17
b_G_8	0.20455	CS22062	CVL_65	1.2963	2.23714	0.509	2.267	0.441	0.87	b	G	8	12
a_E_17	0.2396	CS22063	CVL_66	1.46589	1.84189	0.577	1.741	0.575	0.881	a	E	17	4
a_I_21	0.1752	CS22063	CVL_66	1.37738	1.59724	0.66	1.709	0.585	0.921	a	I	21	5
a_J_32	0.158	CS22063	CVL_66	0.924866	1.51373	0.651	1.739	0.575	0.914	a	J	32	7
b_A_33	0.2171	CS22063	CVL_66	1.00067	2.19853	0.714	1.592	0.628	0.94	b	A	33	17
b_B_44	0.19605	CS22063	CVL_66	0.476442	2.72856	0.687	1.724	0.58	0.929	b	B	44	19
b_F_7	0.1882	CS22063	CVL_66	1.45489	2.33695	0.546	1.895	0.528	0.885	b	F	7	12
a_I_26	0.16745	CS22064	CVL_67	0.925832	0.648065	0.56	1.973	0.507	0.89	a	I	26	6
a_I_32	0.19875	CS22064	CVL_67	0.816364	1.46993	0.508	1.966	0.509	0.892	a	I	32	7
a_I_34	0.2143	CS22064	CVL_67	1.65495	1.93359	0.515	2.197	0.455	0.901	a	I	34	7
b_A_22	0.1523	CS22064	CVL_67	0.570303	1.57811	0.605	1.609	0.621	0.875	b	A	22	15
b_C_21	0.1646	CS22064	CVL_67	0.864076	1.62023	0.562	1.773	0.564	0.861	b	C	21	15
b_I_14	0.1955	CS22064	CVL_67	1.45281	2.75329	0.509	2.267	0.441	0.912	b	I	14	13
a_F_19	0.2235	CS22065	CVL_68	2.11512	1.65476	0.476	2.309	0.433	0.9	a	F	19	4
b_F_25	0.1531	CS22065	CVL_68	1.954	1.74002	0.577	2.054	0.487	0.916	b	F	25	15
b_G_45	0.247	CS22065	CVL_68	1.54273	1.9446	0.424	2.63	0.38	0.899	b	G	45	19
b_I_24	0.163	CS22065	CVL_68	2.25513	1.3303	0.49	2.391	0.418	0.908	b	I	24	15
a_C_14	0.2283	CS22066	CVL_69	1.4184	2.67907	0.575	1.818	0.55	0.875	a	C	14	3
a_E_34	0.1671	CS22066	CVL_69	0.921076	2.17137	0.483	2.404	0.416	0.865	a	E	34	7
a_J_49	0.173	CS22066	CVL_69	1.15346	1.47382	0.447	2.595	0.385	0.843	a	J	49	10
b_C_35	0.19645	CS22066	CVL_69	0.678433	3.53756	0.606	1.862	0.537	0.91	b	C	35	17
b_H_1	0.1069	CS22066	CVL_69	0.296894	2.02093	0.468	1.694	0.59	0.755	b	H	1	11
a_A_35	0.19455	CS22006	CVL_7	0.315175	2.53827	0.593	2.201	0.454	0.915	a	A	35	7
a_D_40	0.1587	CS22006	CVL_7	0.846388	2.36298	0.508	2.349	0.426	0.872	a	D	40	8
a_F_33	0.1942	CS22006	CVL_7	0.65926	1.82022	0.53	2.229	0.449	0.875	a	F	33	7
b_A_17	0.2171	CS22006	CVL_7	0.580856	2.5824	0.621	1.811	0.552	0.901	b	A	17	14
b_F_43	0.186	CS22006	CVL_7	0.407625	2.69856	0.494	2.441	0.41	0.869	b	F	43	19
a_D_48	0.2257	CS22067	CVL_70	1.15242	1.6487	0.687	1.732	0.577	0.941	a	D	48	10
a_F_20	0.2321	CS22067	CVL_70	1.45474	2.06222	0.629	2.094	0.478	0.954	a	F	20	4
a_G_27	0.1719	CS22067	CVL_70	1.46849	1.36194	0.621	1.584	0.631	0.925	a	G	27	6
b_F_50	0.28455	CS22067	CVL_70	1.91089	2.14559	0.553	2.035	0.491	0.889	b	F	50	20
a_D_28	0.1389	CS22068	CVL_71	0.238258	0.839426	0.338	3.119	0.321	0.716	a	D	28	6
a_F_11	0.12115	CS22068	CVL_71	0.454816	1.09935	0.547	2.247	0.445	0.888	a	F	11	3
a_J_39	0.16945	CS22068	CVL_71	0.786787	1.39809	0.428	2.652	0.377	0.806	a	J	39	8
b_D_5	0.15545	CS22068	CVL_71	0.674197	2.22487	0.362	2.715	0.368	0.765	b	D	5	11
b_E_38	0.1635	CS22068	CVL_71	0.620987	2.09344	0.395	3.018	0.331	0.819	b	E	38	18
b_I_4	0.1088	CS22068	CVL_71	0.920705	1.52057	0.431	2.527	0.396	0.802	b	I	4	11
a_C_49	0.2411	CS22069	CVL_72	0.170705	0.585808	0.513	1.858	0.538	0.805	a	C	49	10
a_D_35	0.1964	CS22069	CVL_72	0.537604	2.79016	0.545	2.288	0.437	0.878	a	D	35	7
a_F_32	0.2001	CS22069	CVL_72	0.594382	1.85066	0.533	2.105	0.475	0.872	a	F	32	7
b_C_30	0.15305	CS22069	CVL_72	0.67992	1.17661	0.681	1.585	0.631	0.914	b	C	30	16
b_G_24	0.1787	CS22069	CVL_72	1.21745	1.64278	0.476	1.967	0.508	0.812	b	G	24	15
a_B_9	0.2041	CS22070	CVL_73	0.551204	1.63279	0.64	2.031	0.492	0.913	a	B	9	2
a_F_37	0.2579	CS22070	CVL_73	1.30633	2.21996	0.57	1.914	0.522	0.874	a	F	37	8
a_G_44	0.2266	CS22070	CVL_73	0.962693	1.76588	0.552	1.968	0.508	0.863	a	G	44	9
b_C_25	0.206	CS22070	CVL_73	0.799123	1.37651	0.493	2.027	0.493	0.833	b	C	25	15
b_D_22	0.2245	CS22070	CVL_73	0.761147	1.83933	0.603	1.755	0.57	0.883	b	D	22	15
b_E_19	0.2453	CS22070	CVL_73	1.24866	2.64283	0.559	1.843	0.543	0.872	b	E	19	14
a_C_48	0.1763	CS22071	CVL_74	0.593118	1.686	0.553	2.095	0.477	0.934	a	C	48	10
a_D_17	0.1301	CS22071	CVL_74	0.666246	2.40152	0.662	1.911	0.523	0.942	a	D	17	4
a_H_28	0.1374	CS22071	CVL_74	1.0023	1.39678	0.508	1.918	0.521	0.828	a	H	28	6
b_B_37	0.2058	CS22071	CVL_74	1.03909	2.88714	0.648	2.165	0.462	0.971	b	B	37	18
b_G_17	0.16495	CS22071	CVL_74	1.08479	2.12022	0.619	1.686	0.593	0.901	b	G	17	14
b_G_48	0.2098	CS22071	CVL_74	0.830782	2.88885	0.592	1.683	0.594	0.871	b	G	48	20
a_A_11	0.1847	CS22007	CVL_8	0.580633	1.55003	0.708	1.425	0.702	0.924	a	A	11	3
a_C_33	0.2473	CS22007	CVL_8	0.892018	2.35421	0.615	1.804	0.554	0.888	a	C	33	7
a_J_33	0.22445	CS22007	CVL_8	1.14068	2.01634	0.635	1.839	0.544	0.919	a	J	33	7
b_C_45	0.182	CS22007	CVL_8	0.460687	2.82187	0.58	1.678	0.596	0.859	b	C	45	19
b_H_20	0.1838	CS22007	CVL_8	1.26152	2.06101	0.667	1.795	0.557	0.953	b	H	20	14
a_F_2	0.14145	CS22008	CVL_9	1.29288	1.70163	0.564	1.96	0.51	0.883	a	F	2	1
b_A_31	0.2124	CS22008	CVL_9	0.976813	2.76409	0.522	2.081	0.481	0.854	b	A	31	17
b_D_16	0.1853	CS22008	CVL_9	1.0978	3.00601	0.606	1.554	0.644	0.872	b	D	16	14
b_D_35	0.1933	CS22008	CVL_9	1.19917	2.25156	0.588	1.5	0.667	0.861	b	D	35	17
