# Supplementary material for: Genetic and Developmental Basis for Increased Leaf Thickness in the Arabidopsis Cvi Ecotype
Source: Front Plant Sci. 2018 Mar 14;9:322. doi: 10.3389/fpls.2018.00322 (PMC5861201; doi:10.3389/fpls.2018.00322)
Supplement: Supplementary file 8 [file Data_Sheet_3.XLSX]

## Sheet: CBSG data export to XLS
Marker	Chromosome	Map Position	CVL_1	CVL_3	CVL_4	CVL_5	CVL_6	CVL_7	CVL_8	CVL_9	CVL_10	CVL_11	CVL_12	CVL_13	CVL_14	CVL_15	CVL_16	CVL_17	CVL_18	CVL_19	CVL_20	CVL_21	CVL_22	CVL_23	CVL_24	CVL_25	CVL_26	CVL_27	CVL_28	CVL_29	CVL_30	CVL_31	CVL_32	CVL_33	CVL_34	CVL_35	CVL_36	CVL_37	CVL_38	CVL_39	CVL_40	CVL_41	CVL_42	CVL_43	CVL_44	CVL_45	CVL_46	CVL_47	CVL_48
PVV4	1	0	0	0	1	0	1	1	0	1	1	1	1	1	0	0	1	0	0	0	0	1	0	1	0	1	0	1	1	1	1	0	0	1	0	1	1	1	1	0	0	1	1	0	1	0	0	0	1
AXR-1	1	8	0	0	1	0	1	1	0	1	1	1	1	1	1	0	1	0	0	0	0	1	0	1	0	1	1	0	1		1	0	0	1	0	1	1	0	0	0	0	1	1	0	1	0	0	0	1
HH.335C-Col/PhyA	1	12	0	0	0	0	1	1	0	1	1	1	0	1	1	0	1	0	1	0	0	1	0	1	0	1	1	1	1	0	1	1	1	1	0	1	1	0	0	0	0	1	1	0	1	0	0	0	1
EC.480C	1	16	0	0	0	0	1	1	0	0	1	1	0	1	1	0	1	0	1	0	0	1	0	1	0	1	1	1	1	0	1	1	1	1	0	1	1	0	0	0	0	1	1	1	1	0	0	0	1
EC.66C	1	23	0	0	0	0	1	1	0	0	1	1	0	1	1	0	1	0	1	0	1	1	0	1	0	1	1	1	1	0.5	1	1	1	1	0	1	1	0	0	0	0	1	1	1	1	0	0	0	1
GD.86L	1	24	0	0	0	0	1	1	0	0	1	1	0	1	1	0	1	0	1	0	1	1	0	1	1	1	1	1	1	0.5	1	1	1	1	0	1	1	0	0	0	0	1	1	1	0.5	0	0	0	1
CH.160L-Col	1	31	0	0	0	0	1	1	0	0	1	1	0	1	1	0	1	0	1	0	1	1	0	1	1	1	1	1	1	0	0	0	1	1	0	0.5	1	0	0	0	0	1	1	1	0.5	0	0	0	1
CC.98L-Col/101C	1	32	0	0	0		1	1	0	0	1	1	0	1	1	0	1	0	1	0	1	1	0	1	0.5	1	1	1	1	0	0	0	1	1	0	0.5	1	0	0	0	0	1	1	1	0.5	0	0	0	1
AD.121C	1	41	0	0	0	0	0	1	1	0	1	1	0	1	1	0	1	0	0	0	1	1	1	1	0.5	1	1	0	1	0	0	0	0	1	1	0	1	0	0	0	1	0	0	1	0.5	0	0	0	0
AD.106L-Col	1	42	0	0	0	0	0	1	1	1	1	1	0	1	0	0	1	0	0	0	1	1	1	1	0	1	1	0	1	0	0	0	0	1	1	0	1	0	0	0	1	0	0	1	0.5	0	0	0	0
GB.112L	1	51	0	0	1	0	0	1	1	1	1	1	0	1	0	0	1	0	1	0	0	0	1	1	0	1	1	0	1	0	1	0	0	1	0	0	1	0	0	0	1	0	0	1	1	0	0	0	0
GD.97L	1	58	0	0	1	0	0	1	1	1	1	1	1	0	0	0	1	0	1	0	1	0	1	1	0	0	1	0	1	0	1	0	0	1	0	1	1	0	0	0	1	0	0	1	1	0	0	0	0
EG.113L/115C	1	62	0	0	1	0	0	0	1	1	1	1	1	0	0	1	1	0	1	0	1	0	0	1	0	0	0	0	1	0	1	0	0	1	0	1	1	1	0	0	0	0	0	1	1	0	1	0	0
CD.89C	1	67	0	0	1	0	0	0	1	1	1	0	1	0	0	1	1	0	0	0	1	1	0	1	0	0	1	1	1	0	1	0	0	0.5	0	1	1	1	0	0	1	0	0	1	1	0	1	0	0
BF.206L-Col	1	73	0	0	1	0	0	0	1	1	1	0	1	0	0	1	1	0	0.5	0	1	1	0	1	0	0	1	1	1	0	1	0	0	0	0	1	1	1	0	0	1	0	1	1	0	0	1	0	0
CH.200C	1	79	0	0	1	0	0	0	1	1	1	0	1	0	0	1	1	0	0.5	0	1	1	0	1	0	0	1	1	0	0	1	0	0	1	0	1	1	1	0	0	1	0	0	1	0	0	1	0	0
EC.88C	1	84	0	0	1	0	1	0	1	1	0	0	1	0	0	1	1	0	0	0	1	1	0	1	0	0	1	1	0	0	1	1	0	0	0	1	1	1	0	0	0	0	0	1	0	0	1	0	0
GD.160C	1	89	0	0	1	0	1	0	1	1	0	0	1	0	0	1	0	0	0	0	1	1	0	0	0	0	1	1	0	0	1	1	0	0	0	1	0	1	0	0	0	0	0	1	0	0	1	0	0
HH.375L	1	94	0	1	1	1	1	0	1	1	0	1	1	0	0	1	0	0	0	0	0	1	0	0	0	0	1	1	0	0	1	1	0	0	0	1	0	1	1	0	0	0	0	1	0	0	1	0	0
CH.215L	1	95	0	1	1	1	1	0	1	1	0	1	1	0	0	1	0	0	0	0	0	1	0	0	0	0	1	1	0	0	1	1	0	0	0	1	0	1	1	0	0	1	0	1	0	0	1	0	0
BF.116C	1	102	0	1	1	1	1	1	1	1	0	1	1	0	0	1	0	0	0	0	0	1	1	0	0	0	1	1	0	0	1	1	0	1	0	1	0	1	1	0	0	1	0	1	0	1	1	0	1
GH.157L-Col	1	105	0	1	1	1	1	1	1	1	0	1	1	0	0	1	0	0	0	0	0	1	1	1	0	0	1	1	0	1	1	1	0	1	0	1	0	1	1	0	1	1	0	1	0	1	1	1	1
CC.318C	1	112	1	1	1		1	1	1	1	0	1	1	0	0	1	0	0	0	0	0	1	1	1	0	0	0	1	1	1	0	1	0	1	0	1	0	1	1	0	1	1	0	1	0	1	1	1	1
CD.173L/175C-Col	1	116	1	1	1	1	1	1	1	1	0	1	1	1	1	1	0	0	0	0	0	1	1	1	1	0	1	1	1	1	0	1	0	1	0	1	0	1	1	0	1	1	0	1	0	1	1	1	1
GH.127L-Col/ADH	1	122	1	1	1	0	1	1	1	1	0	1	1	1	1	1	0	0	1	0	0	1	1	1	1	0	1	0	1	1	0	1	0	1	0	1	0	0	1	0	1	0	0	1	1	1	0	1	1
HH.360L-Col	1	128	1	1	1	0	1	1	1	1	0	1	1	1	0	0	0	0	0	0	0	1	1	1	1	0	1	0	1	1	0	1	0	1	0	1	0	0	1	0	1	0	0	1	0	1	1	1	1
AD.156C	2	0	0	1	0	0	0	1	0	1	1	0	0	1	0	0	1	1	1	0	0	0	0	0	1	1	1	0	1	0	0	1	1	1	0	1	1	0	0	1	0	0	1	1	0	1	0	1	0
BF.325L	2	7	0	1	0	0	0	1	0	1	1	0	0	1	1	1	0	1	0	0	0	0	0	0	1	1	0	0	1	1	0	1	1	1	0	1	1	0	0	1	0	0	1	1	0	1	0	1	0
GH.580L	2	14	1	1	0	0	0	1	0	0	1	0	0	1	0	1	0	1	0	0	0	0	0	0	1	1	0	0	1	1	0	1	1	1	0	1	1	0	0	1	0	1	1	1	1	1	0	1	0
FD.81L	2	19	1	1	0	0	0	1	0	0	1	0	0	0	1	1	0	1	0	0	0	0	0	0	1	1	0	0	0	1	0	1	1	0	0	1	1	0	0	1	0	1	1	1	1	1	0	1	1
CH.284C	2	23	1	1	0	0	0	1	0	1	1	0	0	0	1	1	1	1	0	0	0	0	0	0	1	1	0	0	0	1	0	1	0	0	0	1	1	0	0	1	0	1	1	1	1	1	0	1	1
FD.222L-Col	2	27	1	1	0	0	0	1	0	1	1	0	0	0	1	1	1	1	0	0	1	0	0	0	1	1	0	0	0	0	0	1	0	0	0	1	0	0	1	1	0	1	1	1	1	1	0	1	1
CH.65C	2	31	1	1	0	0	0	1	0	0	1	0	0	0	0	1	1	1	0	0	1	0	0	0	1	1	0	0	0	0	0	1	0	0	0	0	0	0	1	1	0	1	1	1	1	1	0	1	1
BF.221L	2	35	1	1	0	0	0	1	0	0	1	0	1	0	0	1	1	1	0	0	1	0	0	0	1	1	0	0	0	0	0	1	0	1	0	0	0	0	1	1	0	1	1	1	1	1	0	1	1
FD.85C	2	39	1	1	0	0	0	1	0	0	1	0	1	0	0	1	1	1	0	0	1	0	0	0	1	1	0	0	0	0	0	1	0	1	0	0	0	0	1	1	0	1	1	1	1	1	0	1	1
FD.150C	2	45	1	0	0	0	0	1	0	0	0	0	1	0	0	1	1	1	0	0	1	0	0	0	1	1	0	0	0	0	0	1	0	1	0	0	0	1	1	1	0	1	0	1	1	1	0	1	1
Erecta/GPA1	2	48	1	0	0	0	0	1	0	0	0	1	1	0	0	1	1	1	0	0	1	0	0	0	1	1	1	0	0	0	0	1	0	1	1	0	0	1	1	1	0	1	0	1	1	1	0	1	1
GD.298C	2	54	1	0	0	0	0	1	0	0	0	1	0	0	0	1	1	1	0	0	1	1	0	0	1	1	1	0	0	0	1	1	0	1	1	0.5	0	0	0	1	0	1	0	0	0	1	0	1	1
BH.120L-Col	2	58	1	0	0	0	0	1	0	0	0	1	0	0	0	1	1	1	0	0	1	1	0	0	1	0	1	0	0	0	1	1	0	0	1	0.5	0	0	0	1	0	1	0	0	0	1	0	1	1
DF.140C	2	62	1	1	0	0	0	1	0	0	0	1	0	0	0	1	1	1	0	0	1	1	0	0	1	0	0	0	0	0	1	1	0	0	0	0.5	0	0	0	1	0	1	0	0	0	1	0	1	1
EC.235L-Col/247C	2	71	0	1	0	0	0	1	0	0	0	1	0	0	0	0	1	1	0	0	1	1	0	0	1	0	1	0	0	0	1	1	0	0	0	0.5	0	1	0	0	0	1	0	0	0	1	0	1	0
DF.77C	3	0	1	1	0	0	0	1	0	1	0	1	1	1	0	1	0	0	0	0	1	0	0	0	1	1	1	1	0	1	1	0	0	1	0	1	1	0	1	0	0	0	0	1	1	0	1	0	0
GB.120C-Col/GAPC	3	3	1	1	0	0	0	1	0	0	0	1	1	1	0	1	0	0	0	0	1	0	0	0	1	1	1	1	0	1	1	0	0	1	0	1	1	0	1	0	0	0	0	1	1	0	1	0	0
EG.75L	3	8	1	1	0	0	0	1	0	0	0	1	0	1	0	1	0	0	0	0	1	0	0	0	1	1	1	1	0	1	1	0	0	1	0	0	1	0	1	0	0	0	0	1	1	1	0	0	0
FD.111L-Col/136C	3	13	1	1	0.5	0	0	1	0	0	0	1	1	1	0	1	1	0	0	0	1	0	0	0	1	1	1	1	0	1	1	0	1	1	0	0	1	0	1	0	0	0	0	1	1	1	0	0	0
BF.270L-Col/271C	3	18	1	1	1	0	0	1	0	0	0	1	1	1	0	1	1	0	0	0	0	0	0	0	1	1	1	1	0	0	1	0	1	1	0	0	1	0	1	0	0	0	0	1	1	1	0	0	0
GH.390L	3	23	0	1	1	0	0	1	0	0	1	1	1	0	0	1	1	0	1	0.5	0	0	0	0	1	1	1	0	0	0	1	0	1	1	0	0	1	0	1	0	0	0	0	1	1	1	0	0	1
EC.83C/84L	3	27	0	1	1	0	0	1	0	0	1	1	1	0	0	1	0.5	0	1	0.5	0	0	0	0	1	1	1	0	0	0	1	0	1	1	0	0	0	0	0	0	0	0	0	1	0	1	0	0	1
AD.92L	3	33	0	0	1	0	0	1	0	0	1	0	1	0	0	0	0.5	0	1	0.5	0	0	0	0	1	1	0	0	0	0	1	0	0	1	0	0	0	0	0	0	1	1	0	1	0	0	0	0	1
GB.210L	3	39	0	0	0	1	0	1	0	0	1	0	1	0	0	0	0	0	0	0.5	0	0	0	0	1	1	0	0	0	0	1	0	0	1	0	1	0	0	0	1	0	1	0	1	0	0	0	0	1
BH.225C-Col	3	45	0	0	0	1	0	1	0.5	0	1	0	1	0	0	0	0	0	0	1	0	1	0	0	1	1	0	0	0	0	1	0	0	1	0	1	0	0	0	1	0	1	0	0	0	0	0	0	0
HH.440L	3	51	0	0	1	1	0	1	0	0	1	0	1	0	0	0	0	0	0	1	0	0.5	0	1	1	1	0	0	0	0	1	1	0	1	0	0	0	0	0	1	0	1	0	0	0	0	0	0	0
HH.117C	3	56	0	0	1	1	0	1	0	0	1	0	1	0	0	0	0	0	0	1	0	1	0	1	1	1	0	0	0	0	1	1	0	1	0	0	0	0	1	0	0	1	0	0	1	0	0	0	0
GD.296C-Col	3	60	0	0	1	1	0	1	0	0	1	0	1	0	0	1	0	0	0	0	0	0	0	1	1	1	0	0	0	0	1	1	0	1	0	0	0	0	1	0	0	1	0	0	1	0	0	0	0
FD.98C	3	65	0	0	1	0	0	1	0	0	1	0	1	0	0	1	1	0	0	0	0	0	0	1	1	1	0	0	0	0	1	1	0	1	0	0	0	0	1	1	0	1	1	0	1	0	0	0	0
AD.182C	3	73	0	0	1	0	0	1	1	0	1	0	0	0	0	1	0	0	0	0	0	0	0	1	0	1	0	0	1	1	1	1	0	0	0	0	0	0	1	1	1	1	1	0	1	0	0	0	0
HH.171C-Col/173L	3	78	0	0	0	0	0	1	1	0	0	1	0	0	0	1	0	0	0	0	0	0	0	1	0	1	0	0	1	1	1	1	0	1	0	0	1	0	1	1	1	1	1	0	0	0	0	0	0
BH.109L-Col	3	84	0	0	0	0	0	1	1	0	0	1	0	0	0	1	0	0	0	0	0	1	0	1	0	1	1	0	1	1	1	1	0	1	0	0	1	0	1	1	1	0	1	0	0	0	0	1	1
HH.90L-Col	3	86	0	0	0	0	0	1	1	0	0	1	0	0	0	1	0	0	0	0	0	1	0	1	0	1	1	0	1	1	1	1	0	1	0	0	1	0	1	1	1	0	1	0	1	0	0	1	1
ANL2	4	0	1	1	1	0	1	0.5	1	0	1	1	0	0	0	1	1	1	1	0	1	1	1	1	0	1	0	1	1	1	0	1	1	0	1	1	0	0	0	0	0	0	0	0	0	1	0	1	1
GH.250C/GA1	4	7	1	1	1	0	1	0.5	1	0	1	1	0	0	0	1	1	0	1	0	0	1	1	1	0	1	0	1	0	1	0	1	1	0	1	1	0	1	0	0	0	0	0	0	0	1	0	1	1
CH.169C	4	19	1	0	1	0	1	0	1	1	1	1	1	0	0	1	1	0	0	0	0	1	1	1	0	1	0	1	0	1	0	1	1	0	1	1	0	1	0	0	0	0	0	0	0	1	0	1	1
EC.306L	4	25	1	0	1	1	0	0	1	1	1	1	1	0	0	1	1	0	0	0	1	1	1	0.5	1	1	0	0	1	1	0	1	1	0	1	1	0	1	0	0	0	0	0	0	0	1	0	1	1
BH.92L-Col	4	30	1	0	1	1	0	0	0	0	1	1	1	0	0	1	1	0	0	0	0	1	1	0	1	1	0	0	1	1	0	1	1	0	1	0	1	1	0	0	0	0	0	0	0	1	0	1	1
FD.154L	4	33	1	0	1	1	0	1	0	0	1	1	1	0	0	1	1	0	0	0	0	1	1	0	0	1	0	0	1	1	0	1	1	0	1	0	1	1	0	0	1	0	0	0	0	1	0	1	1
CD.84C-Col/85L	4	38	1	1	1	1	0	1	0	0	1	0	1	0	0	1	1	1	0	0	0	1	1	0	0	1	0	0	1	1	0	1	1	0	1	0	1	1	0	0	1	0	1	0	0	1	0	1	0
g4539	4	44	1	1	1	1	0	1	0	0	1	0	0	0.5	0	0	1	1	0	0	0	0	1	0	0	1	0	1	1	1	0	1	1	0	1	0	1	1	0	0	1	0	1	0	1	1	0	1	0
CD.329C-Col/CH42	4	48	1	0	1	1	0	1	0	0	1	0	0	1	0	0	1	1	0	0	0	0	1	0	0	1	0	1	1	1	0	0	1	0	1	0	1	1	0	0	1	0	1	0	1	1	0	0	0
FD.167L-Col	4	52	1	0	1	1	0	1	0	0	1	0	0	1	0	0	1	1	0	0	0	0	1	0	0	0	0	1	1	1	0	0	1	0	1	0	0	1	0	1	1	1	1	0	1	1	0	0	0
CH.70L/71C-Col	4	57	1	0	1	1	0	1	0	1	1	0	0	1	0	0	1	0	1	0	0	0	1	0	0	0	0	0	1	1	0	0	0	0	1	0	0	1	0	1	1	1	1	0	1	1	0	0	0
HH.159C-Col	4	61	1	0	1	1	0	1	0	1	1	0	0	0	0	0	1	0	1	0	0	0	1	1	1	0	0	0	1	1	0	0	0	0	1	0	0	1	0	0	1	1	1	0	1	1	0	0	0
GB.490C	4	65	1	0	1	1	0	1	0	1	1	0	0	0	0	0	1	1	1	0	0	0	1	1	1	0	0	0	1	0	0	0	0	0	1	0	0	1	0	0	1	1	1	0	1	1	0	0	0
GB.750C	4	73	1	0	1	0	1	1	0	1	1	1	0	0	0	0	1	1	0	0	0	0	0	1	1	0	0	1	1	0	0	0	0	0	1	0	0	1	0	0	1	1	1	0	1	1	0	0	0
BH.342C/347L-Col	4	80	1	1	1	0	1	1	0	1	1	1	0	0	0	1	1	1	0	0	0	0	0	1	1	0	0	0	1	0	0	0	0	0	1	0	0	1	0	0	1	1	1	0	1	1	0	0	0
FD.207L	5	0	0	0	0	1	0	0	1	0	0	1	0	1	1	1	1	0	0	0	1		0	0	1	0	1	1	1	0	0	1	0	1	0	0	0	1	1	0	0	0	1	1	0	0	1	0	0
CH.690C	5	3	1	0	0	1	0	0	1	0	0	1	0	1	1	1	1	0	0	0	1	1	0	0	1	1	1	1	1	1	0	1	0	1	0	0	0	1	0	0	0	0	1	1	1	0	1	0	0
BH.144L	5	8	1	0	0	1	0	0	1	0	0	1	0	1	1	1	1	0	0	0	0	1	0	0	1	0	1	1	1	1	0	1	0	1	0	0	0	1	0	0	0	0	1	1	1	0	1	0	0
EC.198L-Col	5	13	1	0	0	1	0	0	1	1	0	1	0	1	1	1	0	0	0	0	0	1	0	0	1	0	1	1	1	1	0	1	0	0	0	0	0	1	0	0	0	0	0	1	0	0	1	0	0
BH.325L	5	16	1	0	0	1	0	0	1	1	0	1	0	1	1	1	0	0	0	0	0	1	0	0	1	0	1	1	1	1	0	1	0	0	0	0	0	1	1	0	0	0	0	1	0	0	1	0	0
BH.107L-Col	5	20	1	0	0	1	0	0	1	1	0	1	0	1	0	1	0	0	0	1	0	1	0	0	1	0	1	1	1	1	0	1	0	0	0	0	0	1	1	0	0	0	1	1	0	0	1	1	0
AD.114C-Col	5	24	1	0	0	1	0	0	1	1	0	1	0	0	1	1	0	0	0	1	0	1		0		0	1	1	1	1	0	1	1	0	0	0	0	1	1	0	0	0	1	1	0	0	1	1	0
DF.184L-Col	5	31	1	0	0	1	0	0	1	1	0	1	0	0	1	1	0	0	1	1	0	1	0	1	1	0	1	1	0	1	0	1	1	0	0	0	0	0	1	0	0	0	0	0	1	0	1	1	0
GH.117C	5	37	1	0	0	1	0	0	1	1	0	1	0	0	1	1	0	0	1	1	0	1	0	1	1	0	0	1	0	1	0	1	1	0	0	0	0	0	1	0	1	0	0	0	1	0	1	0	0
GH.121L-Col	5	42	1	0	0	1	1	0	1	0	0	1	0	0	1	1	1	0	0	1	0	1	0	1	1	0	0	1	0	1	1	1	1	0	0	0	0	0	1	0	1	0	0	0	1	0	1	0	0
AD.129L-Col	5	45	1	0	0	1	1	0	1	0	0	1	0	0	1	1	1	0	0	1	0	0	0	1	1	0	0	1	0	1	1	1	1	0	0	0	0	0	1	0	1	0	0	1	1	0	1	0	0
HH.480C	5	49	1	0	0	1	1	0	1	0	0	1	0	0	1	0	1	0	0	1	0	1	0	0	1	0	0	1	0	1	1	1	1	0	0	0	1	0	1	0	1	0	0	1	1	0	1	0	0
BH.96L-Col	5	56	1	0	0	1	1	0	0	0	1	1		0	1	0	1	0	0	1	0	1	1	0	1	0	0	0	0	1	1	1	1	0	0	0	1	0	1	0	0	0	0	1	1	0	1	0	0
CH.60C	5	62	1	0	0	1	1	0	0	0	1	1	0	0	1	0	1	0	0	1	0	1	1	0	1	0	0	0	0	1	1	1	1	0	0	0	1	1	1	0	0	0	0	1	1	0	1	0	0
CD.179L	5	66	0	0	0	1	1	0	1	0	1	1	0	0	1	0	1	0	0	1	0	1	1	0	1	1	0	1	0	1	1	1	1	0	0	0	1	1	1	0	0	0	0	1	1	0	1	0	0
CD.116L	5	70	0	0	0	1	1	0	1	0	1	1	0	0	0	0	1	0	0	1	0	1	1	0	1	1	0	1	0	1	1	1	1	0	0	0	1	0	1	0	0	0	0	1	0	0	1	0	0
DFR	5	76	0	0	0	1	1	0	0	0	1	1	0	0	0	0	1	0	0	1	0	1	1	0	1	1	0	1	0	1	1	1	1	0	0	0	1	0	0.5	0	0	0	0	1	0	0	1	0	0
AD.75C-Col	5	82	0	0	0	1	0	0	0	0	1	1	0	0	1	0	1	0	0	1	0	1	1	0	1	1	0	1	0	1	1	1	1	0	0	0	1	1	0.5	0	0	1	0	1	0	0	1	0	0
HH.445L-Col	5	89	0	0	0	1	0	1	0	0	1	0	0	0	1	0	1	0	0	1	0	1	1	1	1	1	0	1	0	1	1	1	1	0	0	0	0	1	1	0	0	1	0	1	0	0	1	0	0
CC.262C	5	92	0	0	0		0	1	0	0	1	0	0	1	0	0	1	0	0	1	0	1	0	1	1	1	0	1	1	1	1	1	1	0	0	0	0	1	1	0	0	1	0	1	0	0	1	1	0
GB.102L-Col/105C	5	95	0	0	0	1	0	1	0	0	1	0	0	1	0	0	1	0	0	1	0	1	0	1	0	1	0	1	1	1	1	1	1	0	0	0	0	1	0.5	0	0	1	0	1	0	0	1	1	0
HH.143C	5	102	0	0	0	1	0	1	0	0	0	0	0	1	0	0	0	0	0	1	0	1	0	1	0	1	1	0	1	1	1	1	1	0	0	0	0	1	0.5	0	0	1	0	1	0	0	1	1	0
BF.168L-Col	5	104	0	0	0	1	0	1	0	0	0	0	0	1	0	0	0	0	0	1	0	1	0	1	0	1	1	0	1	1	0	1	1	0	0	0	0	1	0.5	0	0	1	0	1	0	0	1	1	0
DF.119L	5	110	0	0	1	1	0	0	0	0	0	0	0	1	0	0	0	0	0	1	0	1	0	1	0	1	1	0	1	1	0	1	1	1	0	0	0	1	1	0	0	1	0	1	0	0	1	1	0
HH.122C/120L	5	117	0	0	1	1	0	0	0	0	0	0	0	1	1	0	0	0	0	1	0	1	0	1	0	1	1	0	1	1	0	1	1	1	1	0	0	1	1	0	0	1	0	1	0	0	1	0	0
[truncated: 117 more columns]
