# Supplementary material for: Genetic and Developmental Basis for Increased Leaf Thickness in the Arabidopsis Cvi Ecotype
Source: Front Plant Sci. 2018 Mar 14;9:322. doi: 10.3389/fpls.2018.00322 (PMC5861201; doi:10.3389/fpls.2018.00322)
Supplement: Supplementary file 10 [file Data_Sheet_5.XLSX]

## Sheet: trait_correlations
Trait 1	Trait 2	BH corrected p-value	Speramn's rho coefficient
LDVer.FT	LDVer.FT	NA	1
LDVer.RLN	LDVer.FT	0	0.92755
LDVer.CLN	LDVer.FT	0	0.730763
LDVer.TLN	LDVer.FT	0	0.927067
LD.FT	LDVer.FT	0	0.871009
LD.RLN	LDVer.FT	0	0.83607
LD.CLN	LDVer.FT	0	0.685493
LD.TLN	LDVer.FT	0	0.831499
SD.FT	LDVer.FT	0	0.838687
SD.RLN	LDVer.FT	0	0.820539
SD.CLN	LDVer.FT	0	0.764314
SD.TLN	LDVer.FT	0	0.818996
sgewicht	LDVer.FT	0.0259204	-0.195828
sphosphate	LDVer.FT	0.0396266	0.18251
sphytate	LDVer.FT	0.346348	-0.0877576
lPhosphate	LDVer.FT	0.576173	0.0537385
lPhytate	LDVer.FT	0.337427	-0.0890137
white	LDVer.FT	2.9e-05	-0.343434
blue	LDVer.FT	0.166081	-0.12568
red	LDVer.FT	0.267106	-0.102091
farred	LDVer.FT	0.90313	-0.0127647
ga	LDVer.FT	0.0408994	-0.180252
brz	LDVer.FT	0.282621	-0.0992011
dark	LDVer.FT	0.0148349	-0.211698
SL	LDVer.FT	1.8e-05	-0.348501
SW	LDVer.FT	3.65e-13	-0.5496
FL	LDVer.FT	1.7e-06	0.385119
OL	LDVer.FT	3.36e-12	0.535221
ON	LDVer.FT	4.33e-11	0.504686
SN	LDVer.FT	1.49e-08	0.444513
Unf	LDVer.FT	0.0194883	-0.201514
TLN	LDVer.FT	0	0.79343
LLL	LDVer.FT	0	0.779728
PH	LDVer.FT	1.54e-08	0.444161
SSN	LDVer.FT	8.82e-08	0.423494
FN	LDVer.FT	2.11e-12	0.53218
Sw	LDVer.FT	2.46e-13	-0.552846
Sucrose	LDVer.FT	0.702907	-0.0375623
Raffinose	LDVer.FT	0.777059	-0.0284087
Stachyose	LDVer.FT	0.396711	-0.0790339
CD0d	LDVer.FT	0.000411614	-0.295319
CD4d	LDVer.FT	1.28e-10	-0.498419
CD4.0d	LDVer.FT	1.45e-08	-0.448639
pCD0d	LDVer.FT	0.000178935	-0.310953
pCD5d	LDVer.FT	1.11e-10	-0.499862
pCD4.0	LDVer.FT	1.28e-08	-0.450083
germ4y	LDVer.FT	0.00145155	-0.267981
pgerm4y	LDVer.FT	0.00141767	-0.268495
lma	LDVer.FT	0.184293	0.119442
thickness	LDVer.FT	0.0110581	0.21795
circ	LDVer.FT	0.937304	-0.00821523
area	LDVer.FT	0.00392296	0.244248
ar	LDVer.FT	0.389943	0.0795558
round	LDVer.FT	0.354158	-0.0850787
solid	LDVer.FT	0.561083	0.0551539
LDVer.FT	LDVer.RLN	0	0.92755
LDVer.RLN	LDVer.RLN	NA	1
LDVer.CLN	LDVer.RLN	0	0.734142
LDVer.TLN	LDVer.RLN	0	0.983086
LD.FT	LDVer.RLN	0	0.777878
LD.RLN	LDVer.RLN	0	0.825695
LD.CLN	LDVer.RLN	0	0.648867
LD.TLN	LDVer.RLN	0	0.812351
SD.FT	LDVer.RLN	0	0.744624
SD.RLN	LDVer.RLN	0	0.738685
SD.CLN	LDVer.RLN	0	0.692829
SD.TLN	LDVer.RLN	0	0.739367
sgewicht	LDVer.RLN	0.00958908	-0.225344
sphosphate	LDVer.RLN	0.0107475	0.222131
sphytate	LDVer.RLN	0.783885	0.0277793
lPhosphate	LDVer.RLN	0.263437	0.102855
lPhytate	LDVer.RLN	0.603932	-0.0503276
white	LDVer.RLN	0.000186844	-0.310093
blue	LDVer.RLN	0.222233	-0.111575
red	LDVer.RLN	0.282464	-0.0992678
farred	LDVer.RLN	0.715794	-0.0359584
ga	LDVer.RLN	0.0340416	-0.186261
brz	LDVer.RLN	0.0197822	-0.202914
dark	LDVer.RLN	0.0137463	-0.214005
SL	LDVer.RLN	3.12e-05	-0.339154
SW	LDVer.RLN	6.91e-12	-0.524527
FL	LDVer.RLN	0.000545541	0.287013
OL	LDVer.RLN	4.48e-10	0.488892
ON	LDVer.RLN	8.46e-09	0.451073
SN	LDVer.RLN	1.89e-06	0.38352
Unf	LDVer.RLN	0.063359	-0.163172
TLN	LDVer.RLN	0	0.752532
LLL	LDVer.RLN	0	0.69293
PH	LDVer.RLN	3.36e-06	0.374741
SSN	LDVer.RLN	2.96e-06	0.376616
FN	LDVer.RLN	3.84e-12	0.526851
Sw	LDVer.RLN	5.05e-12	-0.527289
Sucrose	LDVer.RLN	0.992086	0.00098738
Raffinose	LDVer.RLN	0.818341	-0.0233506
Stachyose	LDVer.RLN	0.710936	-0.0364912
CD0d	LDVer.RLN	0.0210716	-0.200867
CD4d	LDVer.RLN	5.68e-06	-0.369968
CD4.0d	LDVer.RLN	8.28e-05	-0.325149
pCD0d	LDVer.RLN	0.0166004	-0.208359
pCD5d	LDVer.RLN	4.74e-06	-0.372874
pCD4.0	LDVer.RLN	7.33e-05	-0.327569
germ4y	LDVer.RLN	0.0582681	-0.167265
pgerm4y	LDVer.RLN	0.0580909	-0.167396
lma	LDVer.RLN	0.356758	0.0845907
thickness	LDVer.RLN	0.00398121	0.243888
circ	LDVer.RLN	0.517187	0.06082
area	LDVer.RLN	0.0308436	0.187517
ar	LDVer.RLN	0.955976	-0.0053783
round	LDVer.RLN	0.94701	-0.00682784
solid	LDVer.RLN	0.25879	0.10274
LDVer.FT	LDVer.CLN	0	0.730763
LDVer.RLN	LDVer.CLN	0	0.734142
LDVer.CLN	LDVer.CLN	NA	1
LDVer.TLN	LDVer.CLN	0	0.834874
LD.FT	LDVer.CLN	0	0.636654
LD.RLN	LDVer.CLN	0	0.644123
LD.CLN	LDVer.CLN	0	0.755496
LD.TLN	LDVer.CLN	0	0.702252
SD.FT	LDVer.CLN	0	0.645242
SD.RLN	LDVer.CLN	0	0.651215
SD.CLN	LDVer.CLN	0	0.716026
SD.TLN	LDVer.CLN	0	0.676013
sgewicht	LDVer.CLN	0.0413286	-0.18104
sphosphate	LDVer.CLN	0.0010051	0.27884
sphytate	LDVer.CLN	0.15939	0.128441
lPhosphate	LDVer.CLN	0.379126	0.0820576
lPhytate	LDVer.CLN	0.326877	-0.0908747
white	LDVer.CLN	2.16e-05	-0.348358
blue	LDVer.CLN	0.0505941	-0.173044
red	LDVer.CLN	0.0749968	-0.158063
farred	LDVer.CLN	0.246962	-0.106181
ga	LDVer.CLN	0.00103006	-0.276581
brz	LDVer.CLN	0.0541324	-0.170414
dark	LDVer.CLN	0.00108046	-0.275495
SL	LDVer.CLN	2.4e-05	-0.343492
SW	LDVer.CLN	1.22e-10	-0.497605
FL	LDVer.CLN	0.0487525	0.172892
OL	LDVer.CLN	0.00057612	0.290219
ON	LDVer.CLN	8.75e-06	0.359895
SN	LDVer.CLN	0.000958149	0.275672
Unf	LDVer.CLN	0.245269	-0.105528
TLN	LDVer.CLN	0	0.643791
LLL	LDVer.CLN	3.48e-13	0.548535
PH	LDVer.CLN	0.00420802	0.242626
SSN	LDVer.CLN	2.23e-05	0.344735
FN	LDVer.CLN	1.49e-11	0.514643
Sw	LDVer.CLN	1.01e-10	-0.499466
Sucrose	LDVer.CLN	0.916001	0.0107278
Raffinose	LDVer.CLN	0.167312	-0.124805
Stachyose	LDVer.CLN	0.0540143	-0.170059
CD0d	LDVer.CLN	0.00122425	-0.272553
CD4d	LDVer.CLN	2.06e-05	-0.349257
CD4.0d	LDVer.CLN	0.000100882	-0.321511
pCD0d	LDVer.CLN	0.00115112	-0.273959
pCD5d	LDVer.CLN	1.59e-05	-0.353465
pCD4.0	LDVer.CLN	9.13e-05	-0.323392
germ4y	LDVer.CLN	0.00750469	-0.229851
pgerm4y	LDVer.CLN	0.00806334	-0.228073
lma	LDVer.CLN	0.74902	-0.0317425
thickness	LDVer.CLN	0.00115936	0.271241
circ	LDVer.CLN	0.494559	0.063868
area	LDVer.CLN	0.020175	0.200421
ar	LDVer.CLN	0.635188	-0.0456422
round	LDVer.CLN	0.694804	0.0384523
solid	LDVer.CLN	0.293347	0.0961239
LDVer.FT	LDVer.TLN	0	0.927067
LDVer.RLN	LDVer.TLN	0	0.983086
LDVer.CLN	LDVer.TLN	0	0.834874
LDVer.TLN	LDVer.TLN	NA	1
LD.FT	LDVer.TLN	0	0.780551
LD.RLN	LDVer.TLN	0	0.821809
LD.CLN	LDVer.TLN	0	0.704749
LD.TLN	LDVer.TLN	0	0.825824
SD.FT	LDVer.TLN	0	0.755722
SD.RLN	LDVer.TLN	0	0.752418
SD.CLN	LDVer.TLN	0	0.72699
SD.TLN	LDVer.TLN	0	0.758781
sgewicht	LDVer.TLN	0.0115323	-0.220084
sphosphate	LDVer.TLN	0.00299107	0.254299
sphytate	LDVer.TLN	0.531204	0.0599993
lPhosphate	LDVer.TLN	0.263437	0.102833
lPhytate	LDVer.TLN	0.501123	-0.063772
white	LDVer.TLN	4.56e-05	-0.336023
blue	LDVer.TLN	0.165184	-0.125938
red	LDVer.TLN	0.229806	-0.109865
farred	LDVer.TLN	0.698157	-0.0384249
ga	LDVer.TLN	0.0148394	-0.211655
brz	LDVer.TLN	0.0256161	-0.194967
dark	LDVer.TLN	0.00677037	-0.233255
SL	LDVer.TLN	1.86e-05	-0.347845
SW	LDVer.TLN	1.74e-12	-0.536601
FL	LDVer.TLN	0.000573887	0.285996
OL	LDVer.TLN	1.83e-09	0.474285
ON	LDVer.TLN	6.24e-09	0.454408
SN	LDVer.TLN	3.17e-06	0.375583
Unf	LDVer.TLN	0.0908455	-0.149527
TLN	LDVer.TLN	0	0.764063
LLL	LDVer.TLN	0	0.692002
PH	LDVer.TLN	5.56e-06	0.367173
SSN	LDVer.TLN	2.2e-06	0.381208
FN	LDVer.TLN	7.83e-13	0.540454
Sw	LDVer.TLN	1.29e-12	-0.53915
Sucrose	LDVer.TLN	0.901317	0.0130847
Raffinose	LDVer.TLN	0.581556	-0.0527937
Stachyose	LDVer.TLN	0.416958	-0.0759182
CD0d	LDVer.TLN	0.00989997	-0.223059
CD4d	LDVer.TLN	3.49e-06	-0.377417
CD4.0d	LDVer.TLN	5.56e-05	-0.332598
pCD0d	LDVer.TLN	0.00779147	-0.229632
pCD5d	LDVer.TLN	2.83e-06	-0.38067
pCD4.0	LDVer.TLN	4.77e-05	-0.33517
germ4y	LDVer.TLN	0.0317835	-0.187716
pgerm4y	LDVer.TLN	0.0315724	-0.187941
lma	LDVer.TLN	0.436799	0.0725078
thickness	LDVer.TLN	0.0016632	0.263498
circ	LDVer.TLN	0.565162	0.0546154
area	LDVer.TLN	0.0223996	0.197065
ar	LDVer.TLN	0.963043	-0.00449251
round	LDVer.TLN	0.94701	-0.00688841
solid	LDVer.TLN	0.283515	0.0980494
LDVer.FT	LD.FT	0	0.871009
LDVer.RLN	LD.FT	0	0.777878
LDVer.CLN	LD.FT	0	0.636654
LDVer.TLN	LD.FT	0	0.780551
LD.FT	LD.FT	NA	1
LD.RLN	LD.FT	0	0.938843
LD.CLN	LD.FT	0	0.78719
LD.TLN	LD.FT	0	0.93933
SD.FT	LD.FT	0	0.942678
SD.RLN	LD.FT	0	0.929971
SD.CLN	LD.FT	0	0.862248
SD.TLN	LD.FT	0	0.92781
sgewicht	LD.FT	0.0664801	-0.163821
sphosphate	LD.FT	0.347022	0.0876184
sphytate	LD.FT	0.232408	-0.110038
lPhosphate	LD.FT	0.926588	0.00966037
lPhytate	LD.FT	0.034364	-0.186464
white	LD.FT	2.24e-06	-0.384276
blue	LD.FT	0.0687173	-0.161538
red	LD.FT	0.0181514	-0.205624
farred	LD.FT	0.312418	-0.0932862
ga	LD.FT	0.00649638	-0.234337
brz	LD.FT	0.134668	-0.1351
dark	LD.FT	0.00651258	-0.234222
SL	LD.FT	0.000991157	-0.274942
SW	LD.FT	4.74e-10	-0.484261
FL	LD.FT	0.00065297	0.28329
OL	LD.FT	1.99e-11	0.518866
ON	LD.FT	5.21e-06	0.368215
SN	LD.FT	6.23e-05	0.327546
Unf	LD.FT	0.0498574	-0.172056
TLN	LD.FT	0	0.905849
LLL	LD.FT	0	0.862588
PH	LD.FT	4.45e-07	0.403443
SSN	LD.FT	1.35e-14	0.572164
FN	LD.FT	0	0.682131
Sw	LD.FT	2.07e-10	-0.492472
Sucrose	LD.FT	0.446122	-0.07168
Raffinose	LD.FT	0.284284	-0.0984982
Stachyose	LD.FT	0.318433	-0.0918492
CD0d	LD.FT	0.000483107	-0.292138
CD4d	LD.FT	1.11e-10	-0.499869
CD4.0d	LD.FT	4.44e-09	-0.462071
pCD0d	LD.FT	0.0002654	-0.303644
pCD5d	LD.FT	9.47e-11	-0.501497
pCD4.0	LD.FT	3.7e-09	-0.464033
germ4y	LD.FT	0.0161567	-0.208525
pgerm4y	LD.FT	0.017339	-0.206473
lma	LD.FT	0.0266992	0.191926
thickness	LD.FT	6.27e-06	0.365193
circ	LD.FT	0.689035	0.0391355
area	LD.FT	0.000338068	0.29642
ar	LD.FT	0.509955	0.0619179
round	LD.FT	0.466843	-0.0681005
solid	LD.FT	0.212704	0.112798
LDVer.FT	LD.RLN	0	0.83607
LDVer.RLN	LD.RLN	0	0.825695
LDVer.CLN	LD.RLN	0	0.644123
LDVer.TLN	LD.RLN	0	0.821809
LD.FT	LD.RLN	0	0.938843
LD.RLN	LD.RLN	NA	1
LD.CLN	LD.RLN	0	0.794713
LD.TLN	LD.RLN	0	0.986203
SD.FT	LD.RLN	0	0.886958
SD.RLN	LD.RLN	0	0.897136
SD.CLN	LD.RLN	0	0.815132
SD.TLN	LD.RLN	0	0.891353
sgewicht	LD.RLN	0.0691229	-0.162297
sphosphate	LD.RLN	0.161194	0.127963
sphytate	LD.RLN	0.927907	0.0095288
lPhosphate	LD.RLN	0.453427	0.070788
lPhytate	LD.RLN	0.139879	-0.133875
white	LD.RLN	1.06e-05	-0.359884
blue	LD.RLN	0.116853	-0.141013
red	LD.RLN	0.0524894	-0.171586
farred	LD.RLN	0.425321	-0.0748536
ga	LD.RLN	0.011231	-0.219482
brz	LD.RLN	0.0157163	-0.209959
dark	LD.RLN	0.0140166	-0.213473
SL	LD.RLN	0.000863923	-0.277822
SW	LD.RLN	3.19e-09	-0.464391
FL	LD.RLN	0.00567289	0.235615
OL	LD.RLN	1.58e-11	0.521038
ON	LD.RLN	1.8e-05	0.348461
SN	LD.RLN	0.000319707	0.297461
Unf	LD.RLN	0.128358	-0.135753
TLN	LD.RLN	0	0.937215
LLL	LD.RLN	0	0.824417
PH	LD.RLN	3.52e-06	0.373973
SSN	LD.RLN	1.76e-14	0.571233
FN	LD.RLN	0	0.695378
Sw	LD.RLN	1.6e-09	-0.471767
Sucrose	LD.RLN	0.838007	-0.0206814
Raffinose	LD.RLN	0.198701	-0.116675
Stachyose	LD.RLN	0.495633	-0.064098
CD0d	LD.RLN	0.0157523	-0.209864
CD4d	LD.RLN	2.49e-06	-0.382692
CD4.0d	LD.RLN	2.18e-05	-0.348162
pCD0d	LD.RLN	0.0129445	-0.215637
pCD5d	LD.RLN	2.2e-06	-0.384588
pCD4.0	LD.RLN	1.97e-05	-0.350077
germ4y	LD.RLN	0.182249	-0.120723
pgerm4y	LD.RLN	0.189934	-0.118788
lma	LD.RLN	0.0426147	0.177233
thickness	LD.RLN	3.13e-08	0.43586
circ	LD.RLN	0.286907	0.0973042
area	LD.RLN	0.00449372	0.241092
ar	LD.RLN	0.891111	0.0144131
round	LD.RLN	0.81635	-0.0234547
solid	LD.RLN	0.0518908	0.170421
LDVer.FT	LD.CLN	0	0.685493
LDVer.RLN	LD.CLN	0	0.648867
LDVer.CLN	LD.CLN	0	0.755496
LDVer.TLN	LD.CLN	0	0.704749
LD.FT	LD.CLN	0	0.78719
LD.RLN	LD.CLN	0	0.794713
LD.CLN	LD.CLN	NA	1
LD.TLN	LD.CLN	0	0.871161
SD.FT	LD.CLN	0	0.791393
SD.RLN	LD.CLN	0	0.793246
SD.CLN	LD.CLN	0	0.838422
SD.TLN	LD.CLN	0	0.814342
sgewicht	LD.CLN	0.118054	-0.141423
sphosphate	LD.CLN	0.0692599	0.162195
sphytate	LD.CLN	0.627402	0.0474427
lPhosphate	LD.CLN	0.258026	0.103922
lPhytate	LD.CLN	0.0607047	-0.166836
white	LD.CLN	5.36e-09	-0.460043
blue	LD.CLN	0.00910897	-0.225374
red	LD.CLN	0.00177989	-0.264298
farred	LD.CLN	0.0454335	-0.176751
ga	LD.CLN	1.36e-05	-0.355929
brz	LD.CLN	0.00381738	-0.247133
dark	LD.CLN	0.000631683	-0.286563
SL	LD.CLN	6.01e-05	-0.328162
SW	LD.CLN	1.33e-11	-0.518457
FL	LD.CLN	0.277914	0.0991155
OL	LD.CLN	0.000225035	0.308555
ON	LD.CLN	0.00125445	0.269537
SN	LD.CLN	0.00946991	0.222234
Unf	LD.CLN	0.146689	-0.130244
TLN	LD.CLN	0	0.807847
LLL	LD.CLN	0	0.625516
PH	LD.CLN	0.0222925	0.197298
SSN	LD.CLN	4.55e-15	0.583895
FN	LD.CLN	0	0.674868
Sw	LD.CLN	1.08e-11	-0.520395
Sucrose	LD.CLN	0.951577	-0.00603837
Raffinose	LD.CLN	0.0197684	-0.20234
Stachyose	LD.CLN	0.0269901	-0.192774
CD0d	LD.CLN	0.00989997	-0.223093
CD4d	LD.CLN	4.49e-07	-0.406795
CD4.0d	LD.CLN	3.38e-06	-0.377878
pCD0d	LD.CLN	0.0100334	-0.222695
pCD5d	LD.CLN	3.3e-07	-0.410799
pCD4.0	LD.CLN	2.88e-06	-0.380349
germ4y	LD.CLN	0.0696722	-0.160192
pgerm4y	LD.CLN	0.0696413	-0.160315
lma	LD.CLN	0.930494	0.00906537
thickness	LD.CLN	5.33e-07	0.400917
circ	LD.CLN	0.023254	0.196018
area	LD.CLN	0.00812421	0.226405
ar	LD.CLN	0.306842	-0.0935057
round	LD.CLN	0.307956	0.0932539
solid	LD.CLN	0.00506383	0.238303
LDVer.FT	LD.TLN	0	0.831499
LDVer.RLN	LD.TLN	0	0.812351
LDVer.CLN	LD.TLN	0	0.702252
LDVer.TLN	LD.TLN	0	0.825824
LD.FT	LD.TLN	0	0.93933
LD.RLN	LD.TLN	0	0.986203
LD.CLN	LD.TLN	0	0.871161
LD.TLN	LD.TLN	NA	1
SD.FT	LD.TLN	0	0.90022
SD.RLN	LD.TLN	0	0.908215
SD.CLN	LD.TLN	0	0.853795
SD.TLN	LD.TLN	0	0.909495
sgewicht	LD.TLN	0.0649138	-0.164812
sphosphate	LD.TLN	0.116871	0.141864
sphytate	LD.TLN	0.829655	0.021945
lPhosphate	LD.TLN	0.407667	0.0778129
lPhytate	LD.TLN	0.0997115	-0.147846
white	LD.TLN	1e-06	-0.395943
blue	LD.TLN	0.0664829	-0.162754
red	LD.TLN	0.0214417	-0.200326
farred	LD.TLN	0.253523	-0.104864
ga	LD.TLN	0.00233711	-0.258238
brz	LD.TLN	0.00746442	-0.230795
dark	LD.TLN	0.00629315	-0.235309
SL	LD.TLN	0.000390911	-0.293647
SW	LD.TLN	2.47e-10	-0.490699
FL	LD.TLN	0.0153016	0.208797
OL	LD.TLN	1.19e-09	0.478851
ON	LD.TLN	2.11e-05	0.345796
SN	LD.TLN	0.000481727	0.289635
Unf	LD.TLN	0.146873	-0.1301
TLN	LD.TLN	0	0.943684
LLL	LD.TLN	0	0.810555
PH	LD.TLN	3e-05	0.339823
SSN	LD.TLN	0	0.588316
FN	LD.TLN	0	0.7227
Sw	LD.TLN	1.16e-10	-0.498075
Sucrose	LD.TLN	0.887706	-0.0148951
Raffinose	LD.TLN	0.0969729	-0.147959
Stachyose	LD.TLN	0.235273	-0.108373
CD0d	LD.TLN	0.0101478	-0.222381
CD4d	LD.TLN	1.31e-06	-0.392077
CD4.0d	LD.TLN	1.24e-05	-0.357439
pCD0d	LD.TLN	0.00874237	-0.226511
pCD5d	LD.TLN	1.1e-06	-0.394641
pCD4.0	LD.TLN	1.1e-05	-0.359297
germ4y	LD.TLN	0.165184	-0.125561
pgerm4y	LD.TLN	0.170672	-0.123979
lma	LD.TLN	0.0907878	0.149586
thickness	LD.TLN	9.1e-09	0.450255
circ	LD.TLN	0.166628	0.124229
area	LD.TLN	0.00239091	0.255347
ar	LD.TLN	0.907675	-0.0120051
round	LD.TLN	0.965838	0.00396035
solid	LD.TLN	0.0272302	0.191312
LDVer.FT	SD.FT	0	0.838687
LDVer.RLN	SD.FT	0	0.744624
LDVer.CLN	SD.FT	0	0.645242
LDVer.TLN	SD.FT	0	0.755722
LD.FT	SD.FT	0	0.942678
LD.RLN	SD.FT	0	0.886958
LD.CLN	SD.FT	0	0.791393
LD.TLN	SD.FT	0	0.90022
SD.FT	SD.FT	NA	1
SD.RLN	SD.FT	0	0.979583
SD.CLN	SD.FT	0	0.918735
SD.TLN	SD.FT	0	0.979456
sgewicht	SD.FT	0.0575761	-0.169335
sphosphate	SD.FT	0.214221	0.114165
sphytate	SD.FT	0.22144	-0.112478
lPhosphate	SD.FT	0.915053	0.0110064
lPhytate	SD.FT	0.00851405	-0.227221
white	SD.FT	7.09e-09	-0.455541
blue	SD.FT	0.00930774	-0.224086
red	SD.FT	0.00115311	-0.273058
farred	SD.FT	0.124832	-0.137843
ga	SD.FT	9.99e-05	-0.320753
brz	SD.FT	0.176003	-0.122462
dark	SD.FT	0.0011076	-0.274064
SL	SD.FT	2.97e-05	-0.33902
SW	SD.FT	6.55e-14	-0.562003
FL	SD.FT	0.000491401	0.288306
OL	SD.FT	7.23e-10	0.482734
ON	SD.FT	9.47e-07	0.392197
SN	SD.FT	2.92e-06	0.375738
Unf	SD.FT	0.0255901	-0.192646
TLN	SD.FT	0	0.874326
LLL	SD.FT	0	0.8421
PH	SD.FT	1.31e-06	0.387686
SSN	SD.FT	2.55e-14	0.566034
FN	SD.FT	0	0.669167
Sw	SD.FT	2.55e-14	-0.568943
Sucrose	SD.FT	0.346109	-0.0867302
Raffinose	SD.FT	0.112447	-0.141767
Stachyose	SD.FT	0.139229	-0.132833
CD0d	SD.FT	0.000108245	-0.319159
CD4d	SD.FT	4.55e-15	-0.584146
CD4.0d	SD.FT	2.17e-13	-0.553853
pCD0d	SD.FT	7.03e-05	-0.327314
pCD5d	SD.FT	4.55e-15	-0.586517
pCD4.0	SD.FT	1.54e-13	-0.556567
germ4y	SD.FT	0.00527304	-0.2388
pgerm4y	SD.FT	0.00529361	-0.238676
lma	SD.FT	0.210586	0.112903
thickness	SD.FT	4.91e-06	0.368026
circ	SD.FT	0.514971	0.0610107
area	SD.FT	4.57e-06	0.369096
ar	SD.FT	0.675698	0.0406636
round	SD.FT	0.616113	-0.0480726
solid	SD.FT	0.104797	0.143585
LDVer.FT	SD.RLN	0	0.820539
LDVer.RLN	SD.RLN	0	0.738685
LDVer.CLN	SD.RLN	0	0.651215
LDVer.TLN	SD.RLN	0	0.752418
LD.FT	SD.RLN	0	0.929971
LD.RLN	SD.RLN	0	0.897136
LD.CLN	SD.RLN	0	0.793246
LD.TLN	SD.RLN	0	0.908215
SD.FT	SD.RLN	0	0.979583
SD.RLN	SD.RLN	NA	1
SD.CLN	SD.RLN	0	0.921276
SD.TLN	SD.RLN	0	0.994712
sgewicht	SD.RLN	0.0651143	-0.164639
sphosphate	SD.RLN	0.21989	0.112857
sphytate	SD.RLN	0.265565	-0.103044
lPhosphate	SD.RLN	0.768475	0.0296406
lPhytate	SD.RLN	0.0221677	-0.199354
white	SD.RLN	1.4e-08	-0.447813
blue	SD.RLN	0.0222238	-0.198633
red	SD.RLN	0.00168464	-0.264798
farred	SD.RLN	0.235273	-0.108352
ga	SD.RLN	0.000178935	-0.310029
brz	SD.RLN	0.248208	-0.105547
dark	SD.RLN	0.00641673	-0.234063
SL	SD.RLN	0.000178935	-0.307281
SW	SD.RLN	1.24e-12	-0.538112
FL	SD.RLN	0.00022831	0.30276
OL	SD.RLN	8.39e-11	0.504042
ON	SD.RLN	3.04e-07	0.407176
SN	SD.RLN	2.76e-06	0.376726
Unf	SD.RLN	0.0509343	-0.170609
TLN	SD.RLN	0	0.888416
LLL	SD.RLN	0	0.842258
PH	SD.RLN	2.83e-06	0.376236
SSN	SD.RLN	1.11e-13	0.555087
FN	SD.RLN	0	0.666474
Sw	SD.RLN	4.91e-13	-0.54577
Sucrose	SD.RLN	0.227954	-0.109563
Raffinose	SD.RLN	0.158057	-0.12731
Stachyose	SD.RLN	0.218692	-0.111751
CD0d	SD.RLN	0.000103963	-0.319977
CD4d	SD.RLN	1.19e-13	-0.558617
CD4.0d	SD.RLN	3.84e-12	-0.529683
pCD0d	SD.RLN	7.68e-05	-0.32573
pCD5d	SD.RLN	8.65e-14	-0.561305
pCD4.0	SD.RLN	3.1e-12	-0.531659
germ4y	SD.RLN	0.00744693	-0.230207
pgerm4y	SD.RLN	0.00744693	-0.230177
lma	SD.RLN	0.166506	0.123951
thickness	SD.RLN	3.14e-06	0.374679
circ	SD.RLN	0.566443	0.0542602
area	SD.RLN	1.3e-05	0.35251
ar	SD.RLN	0.641511	0.0447501
round	SD.RLN	0.561553	-0.0548846
solid	SD.RLN	0.125404	0.136367
LDVer.FT	SD.CLN	0	0.764314
LDVer.RLN	SD.CLN	0	0.692829
LDVer.CLN	SD.CLN	0	0.716026
LDVer.TLN	SD.CLN	0	0.72699
LD.FT	SD.CLN	0	0.862248
LD.RLN	SD.CLN	0	0.815132
LD.CLN	SD.CLN	0	0.838422
LD.TLN	SD.CLN	0	0.853795
SD.FT	SD.CLN	0	0.918735
SD.RLN	SD.CLN	0	0.921276
SD.CLN	SD.CLN	NA	1
SD.TLN	SD.CLN	0	0.951137
sgewicht	SD.CLN	0.0206642	-0.202834
sphosphate	SD.CLN	0.0785717	0.157328
sphytate	SD.CLN	0.620373	-0.0483373
lPhosphate	SD.CLN	0.304829	0.0944831
lPhytate	SD.CLN	0.0101858	-0.222182
white	SD.CLN	3.52e-11	-0.50936
blue	SD.CLN	0.00103978	-0.275487
red	SD.CLN	6.54e-05	-0.32861
farred	SD.CLN	0.0153016	-0.210139
ga	SD.CLN	7.98e-07	-0.397928
brz	SD.CLN	0.0190375	-0.203482
dark	SD.CLN	7.76e-05	-0.32549
SL	SD.CLN	5.86e-05	-0.327729
SW	SD.CLN	1.76e-14	-0.571828
FL	SD.CLN	0.040085	0.178772
OL	SD.CLN	9.92e-07	0.397256
ON	SD.CLN	5.68e-06	0.365684
SN	SD.CLN	7.58e-05	0.323098
Unf	SD.CLN	0.0776799	-0.15486
TLN	SD.CLN	0	0.823629
LLL	SD.CLN	0	0.741141
PH	SD.CLN	0.000538051	0.286453
SSN	SD.CLN	4.55e-15	0.579151
FN	SD.CLN	0	0.712691
Sw	SD.CLN	9.03e-15	-0.577047
Sucrose	SD.CLN	0.236429	-0.107723
Raffinose	SD.CLN	0.0724567	-0.158388
Stachyose	SD.CLN	0.114353	-0.141035
CD0d	SD.CLN	0.000186844	-0.309172
CD4d	SD.CLN	7.24e-13	-0.544015
CD4.0d	SD.CLN	1.79e-11	-0.515686
pCD0d	SD.CLN	0.000143448	-0.314108
pCD5d	SD.CLN	5.1e-13	-0.546844
pCD4.0	SD.CLN	1.55e-11	-0.517043
germ4y	SD.CLN	0.0179872	-0.205298
pgerm4y	SD.CLN	0.0166026	-0.207676
lma	SD.CLN	0.554079	0.0559344
thickness	SD.CLN	7.54e-07	0.395294
circ	SD.CLN	0.116102	0.139539
area	SD.CLN	1.06e-05	0.355807
ar	SD.CLN	0.738345	-0.0329098
round	SD.CLN	0.783162	0.0274393
solid	SD.CLN	0.00916387	0.222457
LDVer.FT	SD.TLN	0	0.818996
LDVer.RLN	SD.TLN	0	0.739367
LDVer.CLN	SD.TLN	0	0.676013
LDVer.TLN	SD.TLN	0	0.758781
LD.FT	SD.TLN	0	0.92781
LD.RLN	SD.TLN	0	0.891353
LD.CLN	SD.TLN	0	0.814342
LD.TLN	SD.TLN	0	0.909495
SD.FT	SD.TLN	0	0.979456
SD.RLN	SD.TLN	0	0.994712
SD.CLN	SD.TLN	0	0.951137
SD.TLN	SD.TLN	NA	1
sgewicht	SD.TLN	0.0594217	-0.168116
sphosphate	SD.TLN	0.213744	0.114339
sphytate	SD.TLN	0.316113	-0.0932342
lPhosphate	SD.TLN	0.669395	0.0419466
lPhytate	SD.TLN	0.0140717	-0.213337
white	SD.TLN	2.19e-09	-0.468436
blue	SD.TLN	0.012178	-0.21663
red	SD.TLN	0.000885829	-0.278942
farred	SD.TLN	0.140367	-0.132867
ga	SD.TLN	5.05e-05	-0.333194
brz	SD.TLN	0.146723	-0.131009
dark	SD.TLN	0.00210006	-0.259807
SL	SD.TLN	0.000124932	-0.313833
SW	SD.TLN	2.98e-13	-0.549817
FL	SD.TLN	0.00111004	0.271522
OL	SD.TLN	8.88e-10	0.480646
ON	SD.TLN	8.49e-07	0.393684
SN	SD.TLN	6.61e-06	0.363283
Unf	SD.TLN	0.0510668	-0.170458
TLN	SD.TLN	0	0.885921
LLL	SD.TLN	0	0.826198
PH	SD.TLN	9.08e-06	0.358221
SSN	SD.TLN	1.97e-14	0.568614
FN	SD.TLN	0	0.686771
Sw	SD.TLN	1.28e-13	-0.556595
Sucrose	SD.TLN	0.209162	-0.113925
Raffinose	SD.TLN	0.12291	-0.13809
Stachyose	SD.TLN	0.184293	-0.11981
CD0d	SD.TLN	9.9e-05	-0.32096
CD4d	SD.TLN	1.16e-13	-0.558926
CD4.0d	SD.TLN	3.46e-12	-0.530665
pCD0d	SD.TLN	7.77e-05	-0.325429
pCD5d	SD.TLN	8.79e-14	-0.561225
pCD4.0	SD.TLN	2.89e-12	-0.532331
germ4y	SD.TLN	0.0108964	-0.219696
pgerm4y	SD.TLN	0.0107232	-0.220162
lma	SD.TLN	0.191973	0.117181
thickness	SD.TLN	8.76e-07	0.393241
circ	SD.TLN	0.384944	0.0801388
area	SD.TLN	1.14e-05	0.35467
ar	SD.TLN	0.82765	0.0218341
round	SD.TLN	0.74902	-0.0315924
solid	SD.TLN	0.0693349	0.159071
LDVer.FT	sgewicht	0.0259204	-0.195828
LDVer.RLN	sgewicht	0.00958908	-0.225344
LDVer.CLN	sgewicht	0.0413286	-0.18104
LDVer.TLN	sgewicht	0.0115323	-0.220084
LD.FT	sgewicht	0.0664801	-0.163821
LD.RLN	sgewicht	0.0691229	-0.162297
LD.CLN	sgewicht	0.118054	-0.141423
LD.TLN	sgewicht	0.0649138	-0.164812
SD.FT	sgewicht	0.0575761	-0.169335
SD.RLN	sgewicht	0.0651143	-0.164639
SD.CLN	sgewicht	0.0206642	-0.202834
SD.TLN	sgewicht	0.0594217	-0.168116
sgewicht	sgewicht	NA	1
sphosphate	sgewicht	0.00106884	-0.277442
sphytate	sgewicht	0.515342	-0.0620474
lPhosphate	sgewicht	0.776611	-0.0288748
lPhytate	sgewicht	0.652295	-0.0446129
white	sgewicht	0.648899	0.0449195
blue	sgewicht	0.127451	0.13864
red	sgewicht	0.759487	0.0310892
farred	sgewicht	0.121612	0.140713
ga	sgewicht	0.882912	0.0156807
brz	sgewicht	0.155274	0.130067
dark	sgewicht	0.0941164	0.15107
SL	sgewicht	0.001634	0.267949
SW	sgewicht	8.91e-05	0.326814
FL	sgewicht	0.354158	-0.0864547
OL	sgewicht	0.294956	-0.0989487
ON	sgewicht	0.0284574	-0.192956
SN	sgewicht	0.161201	-0.127922
Unf	sgewicht	0.49066	0.0654618
TLN	sgewicht	0.151141	-0.130805
LLL	sgewicht	0.0528205	-0.172949
PH	sgewicht	0.0644344	-0.165087
SSN	sgewicht	0.69918	0.0385139
FN	sgewicht	0.166526	-0.126257
Sw	sgewicht	8.91e-05	0.326814
Sucrose	sgewicht	0.174428	-0.124464
Raffinose	sgewicht	0.815918	-0.0240062
Stachyose	sgewicht	0.199849	-0.117886
CD0d	sgewicht	0.773086	0.0295461
CD4d	sgewicht	0.130596	0.1381
CD4.0d	sgewicht	0.137037	0.136059
pCD0d	sgewicht	0.578017	0.0541321
pCD5d	sgewicht	0.115983	0.143168
pCD4.0	sgewicht	0.136094	0.136358
germ4y	sgewicht	0.722266	-0.0354271
pgerm4y	sgewicht	0.728612	-0.0346801
lma	sgewicht	0.235727	0.109262
thickness	sgewicht	0.446122	-0.0724053
circ	sgewicht	0.971369	-0.00314133
area	sgewicht	0.586153	-0.0527512
ar	sgewicht	0.330855	-0.0903953
round	sgewicht	0.328437	0.0908377
solid	sgewicht	0.48181	-0.0669383
LDVer.FT	sphosphate	0.0396266	0.18251
LDVer.RLN	sphosphate	0.0107475	0.222131
LDVer.CLN	sphosphate	0.0010051	0.27884
LDVer.TLN	sphosphate	0.00299107	0.254299
LD.FT	sphosphate	0.347022	0.0876184
LD.RLN	sphosphate	0.161194	0.127963
LD.CLN	sphosphate	0.0692599	0.162195
LD.TLN	sphosphate	0.116871	0.141864
SD.FT	sphosphate	0.214221	0.114165
SD.RLN	sphosphate	0.21989	0.112857
SD.CLN	sphosphate	0.0785717	0.157328
SD.TLN	sphosphate	0.213744	0.114339
sgewicht	sphosphate	0.00106884	-0.277442
sphosphate	sphosphate	NA	1
sphytate	sphosphate	0	0.686002
lPhosphate	sphosphate	3.79e-06	0.379512
lPhytate	sphosphate	0.000586302	0.291651
white	sphosphate	0.628414	-0.047438
blue	sphosphate	0.195749	-0.118865
red	sphosphate	0.681653	0.0409085
farred	sphosphate	0.514908	-0.062439
ga	sphosphate	0.798348	-0.0260912
brz	sphosphate	0.299871	-0.0967206
dark	sphosphate	0.184293	-0.121694
SL	sphosphate	0.000183748	-0.312346
SW	sphosphate	0.000144854	-0.317701
FL	sphosphate	0.348978	0.0872531
OL	sphosphate	0.0390397	0.185987
ON	sphosphate	0.0203317	0.203307
SN	sphosphate	0.904032	-0.0126846
Unf	sphosphate	0.00943179	0.225822
TLN	sphosphate	0.148444	0.131655
LLL	sphosphate	0.307956	0.0950632
PH	sphosphate	0.496011	0.0646213
SSN	sphosphate	0.478381	0.0674465
FN	sphosphate	0.421452	0.075914
Sw	sphosphate	0.000144854	-0.317701
Sucrose	sphosphate	5.61e-09	0.463446
Raffinose	sphosphate	0.272184	-0.102091
Stachyose	sphosphate	0.178243	-0.123245
CD0d	sphosphate	0.568277	-0.0554021
CD4d	sphosphate	0.184486	-0.122005
CD4.0d	sphosphate	0.244485	-0.108157
pCD0d	sphosphate	0.484365	-0.0668424
pCD5d	sphosphate	0.170672	-0.125934
pCD4.0	sphosphate	0.245269	-0.107913
germ4y	sphosphate	0.0167495	-0.209358
pgerm4y	sphosphate	0.0183231	-0.20652
lma	sphosphate	0.0018851	-0.264661
thickness	sphosphate	0.0914508	0.151619
circ	sphosphate	0.450752	-0.0716464
area	sphosphate	0.739796	-0.0332838
ar	sphosphate	8.07e-05	0.327622
round	sphosphate	0.000146152	-0.316543
solid	sphosphate	0.0730285	0.160053
LDVer.FT	sphytate	0.346348	-0.0877576
LDVer.RLN	sphytate	0.783885	0.0277793
LDVer.CLN	sphytate	0.15939	0.128441
LDVer.TLN	sphytate	0.531204	0.0599993
LD.FT	sphytate	0.232408	-0.110038
LD.RLN	sphytate	0.927907	0.0095288
LD.CLN	sphytate	0.627402	0.0474427
LD.TLN	sphytate	0.829655	0.021945
SD.FT	sphytate	0.22144	-0.112478
SD.RLN	sphytate	0.265565	-0.103044
SD.CLN	sphytate	0.620373	-0.0483373
SD.TLN	sphytate	0.316113	-0.0932342
sgewicht	sphytate	0.515342	-0.0620474
sphosphate	sphytate	0	0.686002
sphytate	sphytate	NA	1
lPhosphate	sphytate	5.68e-07	0.407079
lPhytate	sphytate	0.000215753	0.311247
white	sphytate	0.185132	0.12143
blue	sphytate	0.793799	0.0265998
red	sphytate	0.146873	0.132563
farred	sphytate	0.48181	-0.0671105
ga	sphytate	0.395483	0.0802541
brz	sphytate	0.0746105	-0.159779
dark	sphytate	0.520526	-0.0615087
SL	sphytate	0.214125	-0.114224
SW	sphytate	0.322159	-0.0922813
FL	sphytate	0.178243	-0.122848
OL	sphytate	0.836469	-0.0214971
ON	sphytate	0.945854	0.00724421
SN	sphytate	0.12018	-0.140735
Unf	sphytate	0.000872117	0.281853
TLN	sphytate	0.901048	-0.0133007
LLL	sphytate	0.428127	-0.0751282
PH	sphytate	0.069656	-0.161779
SSN	sphytate	0.558267	0.05641
FN	sphytate	0.916001	0.0108977
Sw	sphytate	0.322159	-0.0922813
Sucrose	sphytate	0.000236273	0.308562
Raffinose	sphytate	0.220151	-0.113129
Stachyose	sphytate	0.824745	-0.022727
CD0d	sphytate	0.0503543	0.175508
CD4d	sphytate	0.0176532	0.209149
CD4.0d	sphytate	0.0153016	0.213418
pCD0d	sphytate	0.079722	0.157809
pCD5d	sphytate	0.018245	0.208054
pCD4.0	sphytate	0.0142617	0.215542
germ4y	sphytate	0.225935	0.111377
pgerm4y	sphytate	0.203996	0.116537
lma	sphytate	0.0101797	-0.223621
thickness	sphytate	0.0113619	0.220493
circ	sphytate	0.418134	0.0764276
area	sphytate	0.820376	0.0232006
ar	sphytate	0.161564	0.127796
round	sphytate	0.171884	-0.124808
solid	sphytate	0.00277484	0.255967
LDVer.FT	lPhosphate	0.576173	0.0537385
LDVer.RLN	lPhosphate	0.263437	0.102855
LDVer.CLN	lPhosphate	0.379126	0.0820576
LDVer.TLN	lPhosphate	0.263437	0.102833
LD.FT	lPhosphate	0.926588	0.00966037
LD.RLN	lPhosphate	0.453427	0.070788
LD.CLN	lPhosphate	0.258026	0.103922
LD.TLN	lPhosphate	0.407667	0.0778129
SD.FT	lPhosphate	0.915053	0.0110064
SD.RLN	lPhosphate	0.768475	0.0296406
SD.CLN	lPhosphate	0.304829	0.0944831
SD.TLN	lPhosphate	0.669395	0.0419466
sgewicht	lPhosphate	0.776611	-0.0288748
sphosphate	lPhosphate	3.79e-06	0.379512
sphytate	lPhosphate	5.68e-07	0.407079
lPhosphate	lPhosphate	NA	1
lPhytate	lPhosphate	0.000612432	0.287187
white	lPhosphate	0.424824	-0.0749607
blue	lPhosphate	0.33372	-0.0893604
red	lPhosphate	0.96279	-0.00462502
farred	lPhosphate	0.955768	-0.00551427
ga	lPhosphate	0.414557	-0.0766197
brz	lPhosphate	0.0541273	-0.170489
dark	lPhosphate	0.439105	-0.0728622
SL	lPhosphate	0.297136	-0.0960483
SW	lPhosphate	0.318433	-0.0923777
FL	lPhosphate	0.587995	-0.0519063
OL	lPhosphate	0.537444	0.0594866
ON	lPhosphate	0.512244	0.0619982
SN	lPhosphate	0.85335	-0.0187165
Unf	lPhosphate	0.300232	0.0953794
TLN	lPhosphate	0.468662	0.0682221
LLL	lPhosphate	0.703133	-0.0376057
PH	lPhosphate	0.626773	-0.0471079
SSN	lPhosphate	0.232795	0.108887
FN	lPhosphate	0.49066	0.0648154
Sw	lPhosphate	0.318433	-0.0923777
Sucrose	lPhosphate	0.0105372	0.221999
Raffinose	lPhosphate	0.829655	0.0218669
Stachyose	lPhosphate	0.74902	-0.0321322
CD0d	lPhosphate	0.204453	0.116404
CD4d	lPhosphate	0.813983	0.0241774
CD4.0d	lPhosphate	0.912095	0.0115287
pCD0d	lPhosphate	0.257265	0.104757
pCD5d	lPhosphate	0.783539	0.0278699
pCD4.0	lPhosphate	0.940059	0.00794604
germ4y	lPhosphate	0.773086	0.029384
pgerm4y	lPhosphate	0.764118	0.0304138
lma	lPhosphate	0.0211714	-0.200083
thickness	lPhosphate	0.00677037	0.232525
circ	lPhosphate	0.174195	0.122987
area	lPhosphate	0.533826	-0.0589944
ar	lPhosphate	0.855494	0.0183307
round	lPhosphate	0.845489	-0.0197765
solid	lPhosphate	0.0542734	0.169767
LDVer.FT	lPhytate	0.337427	-0.0890137
LDVer.RLN	lPhytate	0.603932	-0.0503276
LDVer.CLN	lPhytate	0.326877	-0.0908747
LDVer.TLN	lPhytate	0.501123	-0.063772
LD.FT	lPhytate	0.034364	-0.186464
LD.RLN	lPhytate	0.139879	-0.133875
LD.CLN	lPhytate	0.0607047	-0.166836
LD.TLN	lPhytate	0.0997115	-0.147846
SD.FT	lPhytate	0.00851405	-0.227221
SD.RLN	lPhytate	0.0221677	-0.199354
SD.CLN	lPhytate	0.0101858	-0.222182
SD.TLN	lPhytate	0.0140717	-0.213337
sgewicht	lPhytate	0.652295	-0.0446129
sphosphate	lPhytate	0.000586302	0.291651
sphytate	lPhytate	0.000215753	0.311247
lPhosphate	lPhytate	0.000612432	0.287187
lPhytate	lPhytate	NA	1
white	lPhytate	0.000136699	0.316937
blue	lPhytate	0.0580773	0.168491
red	lPhytate	0.00873967	0.227258
farred	lPhytate	0.0797832	0.156246
ga	lPhytate	0.000770151	0.283482
brz	lPhytate	0.694804	0.0389506
dark	lPhytate	0.136094	0.135082
SL	lPhytate	0.619536	-0.0481679
SW	lPhytate	0.337427	0.089219
FL	lPhytate	0.968087	-0.0035137
OL	lPhytate	0.671009	-0.0425007
ON	lPhytate	0.209112	0.114691
SN	lPhytate	0.949112	0.00642929
Unf	lPhytate	0.0678255	0.162018
TLN	lPhytate	0.112203	-0.14277
LLL	lPhytate	0.0653139	-0.163984
PH	lPhytate	0.465499	-0.0689655
SSN	lPhytate	0.0174863	-0.20682
FN	lPhytate	0.412448	-0.0770663
Sw	lPhytate	0.337427	0.089219
Sucrose	lPhytate	0.00056258	0.290774
Raffinose	lPhytate	0.0253054	0.196603
Stachyose	lPhytate	0.0784508	0.157416
CD0d	lPhytate	0.855494	-0.018606
CD4d	lPhytate	0.0011367	0.276825
CD4.0d	lPhytate	0.000574431	0.291206
pCD0d	lPhytate	0.732144	0.0343805
pCD5d	lPhytate	0.00123336	0.2749
pCD4.0	lPhytate	0.000483107	0.294841
germ4y	lPhytate	0.934485	0.00871667
pgerm4y	lPhytate	0.948125	0.00678365
lma	lPhytate	0.0767027	-0.157247
thickness	lPhytate	0.514971	-0.0617421
circ	lPhytate	0.328407	0.0903077
area	lPhytate	0.450752	-0.0711595
ar	lPhytate	0.415886	0.0764055
round	lPhytate	0.319749	-0.0918459
solid	lPhytate	0.0694919	0.160922
LDVer.FT	white	2.9e-05	-0.343434
LDVer.RLN	white	0.000186844	-0.310093
LDVer.CLN	white	2.16e-05	-0.348358
LDVer.TLN	white	4.56e-05	-0.336023
LD.FT	white	2.24e-06	-0.384276
LD.RLN	white	1.06e-05	-0.359884
LD.CLN	white	5.36e-09	-0.460043
LD.TLN	white	1e-06	-0.395943
SD.FT	white	7.09e-09	-0.455541
SD.RLN	white	1.4e-08	-0.447813
SD.CLN	white	3.52e-11	-0.50936
SD.TLN	white	2.19e-09	-0.468436
sgewicht	white	0.648899	0.0449195
sphosphate	white	0.628414	-0.047438
sphytate	white	0.185132	0.12143
lPhosphate	white	0.424824	-0.0749607
lPhytate	white	0.000136699	0.316937
white	white	NA	1
blue	white	0	0.716419
red	white	0	0.732069
farred	white	3.71e-10	0.486713
ga	white	0	0.889467
brz	white	1.25e-08	0.449139
dark	white	2.98e-12	0.532047
SL	white	0.00274901	0.253849
SW	white	3.38e-09	0.466314
FL	white	0.475212	0.0672728
OL	white	0.0454335	-0.179001
ON	white	0.519209	-0.0609252
SN	white	0.818583	0.0232697
Unf	white	0.290292	-0.0972914
TLN	white	1.03e-06	-0.394384
LLL	white	0.0111685	-0.219657
PH	white	0.963491	-0.00441185
SSN	white	1.16e-09	-0.475182
FN	white	1.98e-05	-0.348848
Sw	white	3.38e-09	0.466314
Sucrose	white	0.913446	0.0112968
Raffinose	white	0.031335	0.189368
Stachyose	white	0.0307847	0.190017
CD0d	white	0.00635624	0.236504
CD4d	white	1.18e-08	0.453594
CD4.0d	white	2.39e-08	0.445372
pCD0d	white	0.00473339	0.243605
pCD5d	white	1.17e-08	0.453728
pCD4.0	white	1.96e-08	0.447612
germ4y	white	0.0503562	0.174355
pgerm4y	white	0.0557249	0.170509
lma	white	0.668556	0.0420837
thickness	white	0.0153016	-0.210071
circ	white	0.00188518	-0.262199
area	white	0.966762	0.0038288
ar	white	0.00035217	0.297388
round	white	0.000113342	-0.318321
solid	white	0.0989234	-0.147233
LDVer.FT	blue	0.166081	-0.12568
LDVer.RLN	blue	0.222233	-0.111575
LDVer.CLN	blue	0.0505941	-0.173044
LDVer.TLN	blue	0.165184	-0.125938
LD.FT	blue	0.0687173	-0.161538
LD.RLN	blue	0.116853	-0.141013
LD.CLN	blue	0.00910897	-0.225374
LD.TLN	blue	0.0664829	-0.162754
SD.FT	blue	0.00930774	-0.224086
SD.RLN	blue	0.0222238	-0.198633
SD.CLN	blue	0.00103978	-0.275487
SD.TLN	blue	0.012178	-0.21663
sgewicht	blue	0.127451	0.13864
sphosphate	blue	0.195749	-0.118865
sphytate	blue	0.793799	0.0265998
lPhosphate	blue	0.33372	-0.0893604
lPhytate	blue	0.0580773	0.168491
white	blue	0	0.716419
blue	blue	NA	1
red	blue	0	0.732027
farred	blue	0	0.742363
ga	blue	0	0.763222
brz	blue	0	0.608803
dark	blue	0	0.672768
SL	blue	1.12e-06	0.393213
SW	blue	5.08e-07	0.406239
FL	blue	7.36e-05	0.326495
OL	blue	0.412712	0.077982
ON	blue	0.159151	0.127326
SN	blue	0.0362943	0.183583
Unf	blue	0.177341	-0.121968
TLN	blue	0.0401232	-0.180365
LLL	blue	0.804985	-0.0250765
PH	blue	0.0636566	0.163998
SSN	blue	6.15e-06	-0.367643
FN	blue	0.000130667	-0.315839
Sw	blue	5.08e-07	0.406239
Sucrose	blue	0.759487	-0.0308866
Raffinose	blue	0.151141	0.130356
Stachyose	blue	0.388281	0.0808598
CD0d	blue	0.0498574	0.174735
CD4d	blue	0.000108245	0.32203
CD4.0d	blue	0.000108245	0.32209
pCD0d	blue	0.0730211	0.160093
pCD5d	blue	0.000108046	0.322197
pCD4.0	blue	0.000103507	0.322992
germ4y	blue	0.104889	0.146231
pgerm4y	blue	0.126328	0.138601
lma	blue	0.109334	0.14328
thickness	blue	0.0658278	-0.162637
circ	blue	2.1e-06	-0.384235
area	blue	0.846642	0.0196055
ar	blue	7.05e-06	0.365416
round	blue	1.89e-06	-0.385779
solid	blue	0.00209162	-0.259926
LDVer.FT	red	0.267106	-0.102091
LDVer.RLN	red	0.282464	-0.0992678
LDVer.CLN	red	0.0749968	-0.158063
LDVer.TLN	red	0.229806	-0.109865
LD.FT	red	0.0181514	-0.205624
LD.RLN	red	0.0524894	-0.171586
LD.CLN	red	0.00177989	-0.264298
LD.TLN	red	0.0214417	-0.200326
SD.FT	red	0.00115311	-0.273058
SD.RLN	red	0.00168464	-0.264798
SD.CLN	red	6.54e-05	-0.32861
SD.TLN	red	0.000885829	-0.278942
sgewicht	red	0.759487	0.0310892
sphosphate	red	0.681653	0.0409085
sphytate	red	0.146873	0.132563
lPhosphate	red	0.96279	-0.00462502
lPhytate	red	0.00873967	0.227258
white	red	0	0.732069
blue	red	0	0.732027
red	red	NA	1
farred	red	0	0.687149
ga	red	0	0.77623
brz	red	3.76e-14	0.567589
dark	red	8.94e-10	0.477875
SL	red	5.99e-05	0.330212
SW	red	5.67e-06	0.371163
FL	red	0.00236047	0.257205
OL	red	0.595536	0.0517744
ON	red	0.25826	0.103515
SN	red	0.270299	0.101195
Unf	red	0.474385	-0.0674164
TLN	red	0.012178	-0.216612
LLL	red	0.558267	-0.0560336
PH	red	0.12674	0.137139
SSN	red	3.37e-06	-0.376858
FN	red	7.95e-05	-0.324946
Sw	red	5.67e-06	0.371163
Sucrose	red	0.203693	0.116268
Raffinose	red	0.431014	0.0742221
Stachyose	red	0.908457	-0.0119734
CD0d	red	0.0042362	0.246191
CD4d	red	4.35e-05	0.33884
CD4.0d	red	7.68e-05	0.328638
pCD0d	red	0.0186026	0.206082
pCD5d	red	4.63e-05	0.337763
pCD4.0	red	8.24e-05	0.327226
germ4y	red	0.538169	0.0589741
pgerm4y	red	0.581381	0.0533679
lma	red	0.710795	0.0365583
thickness	red	0.00135213	-0.269488
circ	red	2.83e-06	-0.379601
area	red	0.949114	-0.0063449
ar	red	1.71e-06	0.387237
round	red	3.44e-07	-0.409063
solid	red	0.00576278	-0.236658
LDVer.FT	farred	0.90313	-0.0127647
LDVer.RLN	farred	0.715794	-0.0359584
LDVer.CLN	farred	0.246962	-0.106181
LDVer.TLN	farred	0.698157	-0.0384249
LD.FT	farred	0.312418	-0.0932862
LD.RLN	farred	0.425321	-0.0748536
LD.CLN	farred	0.0454335	-0.176751
LD.TLN	farred	0.253523	-0.104864
SD.FT	farred	0.124832	-0.137843
SD.RLN	farred	0.235273	-0.108352
SD.CLN	farred	0.0153016	-0.210139
SD.TLN	farred	0.140367	-0.132867
sgewicht	farred	0.121612	0.140713
sphosphate	farred	0.514908	-0.062439
sphytate	farred	0.48181	-0.0671105
lPhosphate	farred	0.955768	-0.00551427
lPhytate	farred	0.0797832	0.156246
white	farred	3.71e-10	0.486713
blue	farred	0	0.742363
red	farred	0	0.687149
farred	farred	NA	1
ga	farred	1.76e-14	0.57341
brz	farred	0	0.680248
dark	farred	2.17e-14	0.572554
SL	farred	2.11e-06	0.384098
SW	farred	1.66e-06	0.389975
FL	farred	1.97e-07	0.416083
OL	farred	0.056397	0.171184
ON	farred	0.0132534	0.214341
SN	farred	0.0180868	0.205117
Unf	farred	0.854379	-0.0185572
TLN	farred	0.265565	-0.102091
LLL	farred	0.728612	0.0344586
PH	farred	0.00648681	0.233765
SSN	farred	4.01e-05	-0.337138
FN	farred	0.000186844	-0.309132
Sw	farred	1.66e-06	0.389975
Sucrose	farred	0.484845	0.0660973
Raffinose	farred	0.324724	0.0912674
Stachyose	farred	0.522026	-0.060897
CD0d	farred	0.094644	0.150321
CD4d	farred	0.0294803	0.19192
CD4.0d	farred	0.0469326	0.176842
pCD0d	farred	0.201484	0.117132
pCD5d	farred	0.0305058	0.190911
pCD4.0	farred	0.048417	0.175855
germ4y	farred	0.852416	0.0190475
pgerm4y	farred	0.916001	0.0108621
lma	farred	0.142132	0.13236
thickness	farred	0.00250221	-0.255896
circ	farred	7.57e-06	-0.364285
area	farred	0.1034	-0.145431
ar	farred	8.9e-06	0.361724
round	farred	2.67e-06	-0.380598
solid	farred	0.00126498	-0.270933
LDVer.FT	ga	0.0408994	-0.180252
LDVer.RLN	ga	0.0340416	-0.186261
LDVer.CLN	ga	0.00103006	-0.276581
LDVer.TLN	ga	0.0148394	-0.211655
LD.FT	ga	0.00649638	-0.234337
LD.RLN	ga	0.011231	-0.219482
LD.CLN	ga	1.36e-05	-0.355929
LD.TLN	ga	0.00233711	-0.258238
SD.FT	ga	9.99e-05	-0.320753
SD.RLN	ga	0.000178935	-0.310029
SD.CLN	ga	7.98e-07	-0.397928
SD.TLN	ga	5.05e-05	-0.333194
sgewicht	ga	0.882912	0.0156807
sphosphate	ga	0.798348	-0.0260912
sphytate	ga	0.395483	0.0802541
lPhosphate	ga	0.414557	-0.0766197
lPhytate	ga	0.000770151	0.283482
white	ga	0	0.889467
blue	ga	0	0.763222
red	ga	0	0.77623
farred	ga	1.76e-14	0.57341
ga	ga	NA	1
brz	ga	3.38e-14	0.568536
dark	ga	0	0.610069
SL	ga	0.000178184	0.310227
SW	ga	5.64e-09	0.460677
FL	ga	0.00126498	0.270935
OL	ga	0.619536	0.0488307
ON	ga	0.869818	0.0168152
SN	ga	0.326877	0.0902906
Unf	ga	0.172246	-0.123509
TLN	ga	0.00302164	-0.25167
LLL	ga	0.686672	-0.0398507
PH	ga	0.0260546	0.193823
SSN	ga	2.2e-06	-0.383493
FN	ga	9.47e-05	-0.321744
Sw	ga	5.64e-09	0.460677
Sucrose	ga	0.968087	0.00365461
Raffinose	ga	0.0199511	0.203284
Stachyose	ga	0.102834	0.146578
CD0d	ga	0.011353	0.220548
CD4d	ga	6.42e-06	0.37017
CD4.0d	ga	8.03e-06	0.36656
pCD0d	ga	0.0141488	0.21446
pCD5d	ga	6.66e-06	0.369583
pCD4.0	ga	6.92e-06	0.368989
germ4y	ga	0.287831	0.098658
pgerm4y	ga	0.310341	0.0942836
lma	ga	0.0833074	0.153643
thickness	ga	0.0199995	-0.201924
circ	ga	3.7e-07	-0.408123
area	ga	0.628672	0.0467593
ar	ga	5.15e-07	0.403682
round	ga	9.76e-08	-0.424623
solid	ga	0.000661465	-0.284716
LDVer.FT	brz	0.282621	-0.0992011
LDVer.RLN	brz	0.0197822	-0.202914
LDVer.CLN	brz	0.0541324	-0.170414
LDVer.TLN	brz	0.0256161	-0.194967
LD.FT	brz	0.134668	-0.1351
LD.RLN	brz	0.0157163	-0.209959
LD.CLN	brz	0.00381738	-0.247133
LD.TLN	brz	0.00746442	-0.230795
SD.FT	brz	0.176003	-0.122462
SD.RLN	brz	0.248208	-0.105547
SD.CLN	brz	0.0190375	-0.203482
SD.TLN	brz	0.146723	-0.131009
sgewicht	brz	0.155274	0.130067
sphosphate	brz	0.299871	-0.0967206
sphytate	brz	0.0746105	-0.159779
lPhosphate	brz	0.0541273	-0.170489
lPhytate	brz	0.694804	0.0389506
white	brz	1.25e-08	0.449139
blue	brz	0	0.608803
red	brz	3.76e-14	0.567589
farred	brz	0	0.680248
ga	brz	3.38e-14	0.568536
brz	brz	NA	1
dark	brz	0	0.601788
SL	brz	7.7e-06	0.363966
SW	brz	2.14e-05	0.349602
FL	brz	2.37e-14	0.571308
OL	brz	0.00711073	0.234971
ON	brz	0.00169518	0.264568
SN	brz	0.000650063	0.285116
Unf	brz	0.414557	-0.0763834
TLN	brz	0.014603	-0.211519
LLL	brz	0.592014	0.0515894
PH	brz	5.62e-05	0.33138
SSN	brz	1.19e-06	-0.392343
FN	brz	4.67e-07	-0.405076
Sw	brz	2.14e-05	0.349602
Sucrose	brz	0.964509	0.00427342
Raffinose	brz	0.58707	0.0524345
Stachyose	brz	0.244771	-0.10703
CD0d	brz	0.901799	-0.0131011
CD4d	brz	0.907675	0.012151
CD4.0d	brz	0.948434	0.00666666
pCD0d	brz	0.721409	-0.0355674
pCD5d	brz	0.904032	0.0126339
pCD4.0	brz	0.951778	0.00601167
germ4y	brz	0.0632983	-0.165806
pgerm4y	brz	0.0510577	-0.173708
lma	brz	0.416958	0.0759333
thickness	brz	3.48e-05	-0.339422
circ	brz	0	-0.601315
area	brz	0.826046	0.0222539
ar	brz	3.07e-09	0.464859
round	brz	1.16e-09	-0.475197
solid	brz	3.69e-12	-0.530071
LDVer.FT	dark	0.0148349	-0.211698
LDVer.RLN	dark	0.0137463	-0.214005
LDVer.CLN	dark	0.00108046	-0.275495
LDVer.TLN	dark	0.00677037	-0.233255
LD.FT	dark	0.00651258	-0.234222
LD.RLN	dark	0.0140166	-0.213473
LD.CLN	dark	0.000631683	-0.286563
LD.TLN	dark	0.00629315	-0.235309
SD.FT	dark	0.0011076	-0.274064
SD.RLN	dark	0.00641673	-0.234063
SD.CLN	dark	7.76e-05	-0.32549
SD.TLN	dark	0.00210006	-0.259807
sgewicht	dark	0.0941164	0.15107
sphosphate	dark	0.184293	-0.121694
sphytate	dark	0.520526	-0.0615087
lPhosphate	dark	0.439105	-0.0728622
lPhytate	dark	0.136094	0.135082
white	dark	2.98e-12	0.532047
blue	dark	0	0.672768
red	dark	8.94e-10	0.477875
farred	dark	2.17e-14	0.572554
ga	dark	0	0.610069
brz	dark	0	0.601788
dark	dark	NA	1
SL	dark	0.000417109	0.294149
SW	dark	2.73e-06	0.382465
FL	dark	9.63e-08	0.424819
OL	dark	0.0174715	0.209496
ON	dark	0.0735036	0.158302
SN	dark	0.017819	0.20558
Unf	dark	0.463067	-0.0692208
TLN	dark	0.0135845	-0.213681
LLL	dark	0.735231	-0.0336895
PH	dark	0.00846979	0.226682
SSN	dark	4.37e-06	-0.372976
FN	dark	2.65e-07	-0.412425
Sw	dark	2.73e-06	0.382465
Sucrose	dark	0.635188	-0.0462314
Raffinose	dark	0.577531	0.0537131
Stachyose	dark	0.811187	0.0244895
CD0d	dark	0.787574	0.0272442
CD4d	dark	0.061605	0.166784
CD4.0d	dark	0.0343944	0.18699
pCD0d	dark	0.702907	0.0379536
pCD5d	dark	0.0541324	0.171513
pCD4.0	dark	0.0342436	0.187226
germ4y	dark	0.164455	0.127061
pgerm4y	dark	0.1905	0.119759
lma	dark	0.0592205	0.166683
thickness	dark	0.057357	-0.167903
circ	dark	1.6e-09	-0.471737
area	dark	0.965226	0.00411061
ar	dark	1.14e-07	0.42276
round	dark	4.81e-08	-0.433194
solid	dark	1.42e-06	-0.389831
LDVer.FT	SL	1.8e-05	-0.348501
LDVer.RLN	SL	3.12e-05	-0.339154
LDVer.CLN	SL	2.4e-05	-0.343492
LDVer.TLN	SL	1.86e-05	-0.347845
LD.FT	SL	0.000991157	-0.274942
LD.RLN	SL	0.000863923	-0.277822
LD.CLN	SL	6.01e-05	-0.328162
LD.TLN	SL	0.000390911	-0.293647
SD.FT	SL	2.97e-05	-0.33902
SD.RLN	SL	0.000178935	-0.307281
SD.CLN	SL	5.86e-05	-0.327729
SD.TLN	SL	0.000124932	-0.313833
sgewicht	SL	0.001634	0.267949
sphosphate	SL	0.000183748	-0.312346
sphytate	SL	0.214125	-0.114224
lPhosphate	SL	0.297136	-0.0960483
lPhytate	SL	0.619536	-0.0481679
white	SL	0.00274901	0.253849
blue	SL	1.12e-06	0.393213
red	SL	5.99e-05	0.330212
farred	SL	2.11e-06	0.384098
ga	SL	0.000178184	0.310227
brz	SL	7.7e-06	0.363966
dark	SL	0.000417109	0.294149
SL	SL	NA	1
SW	SL	0	0.747276
FL	SL	0.833116	0.0211338
OL	SL	0.249973	-0.105862
ON	SL	4.32e-05	-0.33297
SN	SL	0.000139425	-0.311875
Unf	SL	0.0417923	0.177337
TLN	SL	0.000974271	-0.274491
LLL	SL	0.0809552	-0.153755
PH	SL	0.28516	-0.0973222
SSN	SL	0.300232	-0.0944735
FN	SL	0.000462798	-0.289549
Sw	SL	0	0.743306
Sucrose	SL	0.158727	-0.127109
Raffinose	SL	0.898887	0.013584
Stachyose	SL	0.407667	-0.0772818
CD0d	SL	0.0276998	0.191945
CD4d	SL	6.42e-06	0.36692
CD4.0d	SL	7.48e-06	0.364528
pCD0d	SL	0.094644	0.148942
pCD5d	SL	5.25e-06	0.370212
pCD4.0	SL	9.11e-06	0.361273
germ4y	SL	0.0441875	0.177214
pgerm4y	SL	0.0498574	0.173166
lma	SL	2.17e-05	0.344187
thickness	SL	0.0687173	-0.159517
circ	SL	0.000497131	-0.288058
area	SL	0.150572	-0.128558
ar	SL	0.291051	0.0962278
round	SL	0.24108	-0.106104
solid	SL	2.12e-05	-0.344694
LDVer.FT	SW	3.65e-13	-0.5496
LDVer.RLN	SW	6.91e-12	-0.524527
LDVer.CLN	SW	1.22e-10	-0.497605
LDVer.TLN	SW	1.74e-12	-0.536601
LD.FT	SW	4.74e-10	-0.484261
LD.RLN	SW	3.19e-09	-0.464391
LD.CLN	SW	1.33e-11	-0.518457
LD.TLN	SW	2.47e-10	-0.490699
SD.FT	SW	6.55e-14	-0.562003
SD.RLN	SW	1.24e-12	-0.538112
SD.CLN	SW	1.76e-14	-0.571828
SD.TLN	SW	2.98e-13	-0.549817
sgewicht	SW	8.91e-05	0.326814
sphosphate	SW	0.000144854	-0.317701
sphytate	SW	0.322159	-0.0922813
lPhosphate	SW	0.318433	-0.0923777
lPhytate	SW	0.337427	0.089219
white	SW	3.38e-09	0.466314
blue	SW	5.08e-07	0.406239
red	SW	5.67e-06	0.371163
farred	SW	1.66e-06	0.389975
ga	SW	5.64e-09	0.460677
brz	SW	2.14e-05	0.349602
dark	SW	2.73e-06	0.382465
SL	SW	0	0.747276
SW	SW	NA	1
FL	SW	0.533212	-0.0589251
OL	SW	0.0210716	-0.202796
ON	SW	1.87e-08	-0.443185
SN	SW	7.57e-06	-0.363238
Unf	SW	0.166505	0.124758
TLN	SW	5.78e-09	-0.456514
LLL	SW	3.73e-06	-0.375309
PH	SW	0.096895	-0.147564
SSN	SW	0.00169518	-0.263797
FN	SW	4.81e-08	-0.431979
Sw	SW	0	0.998058
Sucrose	SW	0.317694	-0.0917846
Raffinose	SW	0.901048	0.0131307
Stachyose	SW	0.457685	-0.0696951
CD0d	SW	2.4e-05	0.345564
CD4d	SW	1.57e-13	0.556383
CD4.0d	SW	9.24e-12	0.521864
pCD0d	SW	2.56e-05	0.34445
pCD5d	SW	8.65e-14	0.561344
pCD4.0	SW	1.15e-11	0.519804
germ4y	SW	0.00649638	0.234316
pgerm4y	SW	0.00648681	0.234433
lma	SW	0.00182855	0.262104
thickness	SW	0.151454	-0.129018
circ	SW	0.0183075	-0.204027
area	SW	0.00115927	-0.272094
ar	SW	0.377639	0.0817856
round	SW	0.345519	-0.086856
solid	SW	0.00134086	-0.268876
LDVer.FT	FL	1.7e-06	0.385119
LDVer.RLN	FL	0.000545541	0.287013
LDVer.CLN	FL	0.0487525	0.172892
LDVer.TLN	FL	0.000573887	0.285996
LD.FT	FL	0.00065297	0.28329
LD.RLN	FL	0.00567289	0.235615
LD.CLN	FL	0.277914	0.0991155
LD.TLN	FL	0.0153016	0.208797
SD.FT	FL	0.000491401	0.288306
SD.RLN	FL	0.00022831	0.30276
SD.CLN	FL	0.040085	0.178772
SD.TLN	FL	0.00111004	0.271522
sgewicht	FL	0.354158	-0.0864547
sphosphate	FL	0.348978	0.0872531
sphytate	FL	0.178243	-0.122848
lPhosphate	FL	0.587995	-0.0519063
lPhytate	FL	0.968087	-0.0035137
white	FL	0.475212	0.0672728
blue	FL	7.36e-05	0.326495
red	FL	0.00236047	0.257205
farred	FL	1.97e-07	0.416083
ga	FL	0.00126498	0.270935
brz	FL	2.37e-14	0.571308
dark	FL	9.63e-08	0.424819
SL	FL	0.833116	0.0211338
SW	FL	0.533212	-0.0589251
FL	FL	NA	1
OL	FL	0	0.649751
ON	FL	0	0.650487
SN	FL	0	0.6877
Unf	FL	0.00014275	-0.311441
TLN	FL	0.00750469	0.227784
LLL	FL	1.83e-11	0.512674
PH	FL	0	0.751431
SSN	FL	0.0862898	-0.150908
FN	FL	0.0693349	-0.159051
Sw	FL	0.468662	-0.067975
Sucrose	FL	0.618124	-0.0481124
Raffinose	FL	0.340844	0.0875647
Stachyose	FL	0.82221	-0.0226721
CD0d	FL	0.0223996	-0.19831
CD4d	FL	1.85e-05	-0.350069
CD4.0d	FL	7.88e-05	-0.325123
pCD0d	FL	0.0101509	-0.221653
pCD5d	FL	1.37e-05	-0.354739
pCD4.0	FL	6.38e-05	-0.329036
germ4y	FL	0.0223996	-0.198327
pgerm4y	FL	0.0165895	-0.207767
lma	FL	0.0822347	0.152693
thickness	FL	0.355014	-0.084613
circ	FL	0	-0.613719
area	FL	0.0620209	0.163416
ar	FL	1.35e-12	0.534543
round	FL	7.61e-13	-0.539316
solid	FL	2.4e-11	-0.508781
LDVer.FT	OL	3.36e-12	0.535221
LDVer.RLN	OL	4.48e-10	0.488892
LDVer.CLN	OL	0.00057612	0.290219
LDVer.TLN	OL	1.83e-09	0.474285
LD.FT	OL	1.99e-11	0.518866
LD.RLN	OL	1.58e-11	0.521038
LD.CLN	OL	0.000225035	0.308555
LD.TLN	OL	1.19e-09	0.478851
SD.FT	OL	7.23e-10	0.482734
SD.RLN	OL	8.39e-11	0.504042
SD.CLN	OL	9.92e-07	0.397256
SD.TLN	OL	8.88e-10	0.480646
sgewicht	OL	0.294956	-0.0989487
sphosphate	OL	0.0390397	0.185987
sphytate	OL	0.836469	-0.0214971
lPhosphate	OL	0.537444	0.0594866
lPhytate	OL	0.671009	-0.0425007
white	OL	0.0454335	-0.179001
blue	OL	0.412712	0.077982
red	OL	0.595536	0.0517744
farred	OL	0.056397	0.171184
ga	OL	0.619536	0.0488307
brz	OL	0.00711073	0.234971
dark	OL	0.0174715	0.209496
SL	OL	0.249973	-0.105862
SW	OL	0.0210716	-0.202796
FL	OL	0	0.649751
OL	OL	NA	1
ON	OL	3.27e-10	0.490672
SN	OL	9.15e-05	0.324299
Unf	OL	0.82	0.023221
TLN	OL	3.06e-11	0.51346
LLL	OL	0	0.61649
PH	OL	0	0.671554
SSN	OL	0.0190842	0.20465
FN	OL	0.0125769	0.217074
Sw	OL	0.0154814	-0.212371
Sucrose	OL	0.540958	0.0587535
Raffinose	OL	0.760122	-0.0309669
Stachyose	OL	0.604875	-0.0505007
CD0d	OL	0.0206999	-0.20404
CD4d	OL	2.43e-06	-0.387673
CD4.0d	OL	2.61e-05	-0.349332
pCD0d	OL	0.0123441	-0.219645
pCD5d	OL	1.92e-06	-0.391248
pCD4.0	OL	2.3e-05	-0.35144
germ4y	OL	0.00888883	-0.228923
pgerm4y	OL	0.00965057	-0.226575
lma	OL	0.0232808	0.198391
thickness	OL	0.0110581	0.220623
circ	OL	1.98e-05	-0.350978
area	OL	0.392266	0.0802105
ar	OL	3.21e-08	0.440495
round	OL	3.78e-08	-0.438551
solid	OL	0.00846979	-0.228118
LDVer.FT	ON	4.33e-11	0.504686
LDVer.RLN	ON	8.46e-09	0.451073
LDVer.CLN	ON	8.75e-06	0.359895
LDVer.TLN	ON	6.24e-09	0.454408
LD.FT	ON	5.21e-06	0.368215
LD.RLN	ON	1.8e-05	0.348461
LD.CLN	ON	0.00125445	0.269537
LD.TLN	ON	2.11e-05	0.345796
SD.FT	ON	9.47e-07	0.392197
SD.RLN	ON	3.04e-07	0.407176
SD.CLN	ON	5.68e-06	0.365684
SD.TLN	ON	8.49e-07	0.393684
sgewicht	ON	0.0284574	-0.192956
sphosphate	ON	0.0203317	0.203307
sphytate	ON	0.945854	0.00724421
lPhosphate	ON	0.512244	0.0619982
lPhytate	ON	0.209112	0.114691
white	ON	0.519209	-0.0609252
blue	ON	0.159151	0.127326
red	ON	0.25826	0.103515
farred	ON	0.0132534	0.214341
ga	ON	0.869818	0.0168152
brz	ON	0.00169518	0.264568
dark	ON	0.0735036	0.158302
SL	ON	4.32e-05	-0.33297
SW	ON	1.87e-08	-0.443185
FL	ON	0	0.650487
OL	ON	3.27e-10	0.490672
ON	ON	NA	1
SN	ON	0	0.807587
Unf	ON	0.224175	-0.10967
TLN	ON	4.75e-05	0.331349
LLL	ON	2.07e-11	0.511525
PH	ON	2.3e-11	0.509208
SSN	ON	0.187629	-0.118215
FN	ON	0.0757627	0.15575
Sw	ON	1.13e-08	-0.44911
Sucrose	ON	0.844267	-0.0198915
Raffinose	ON	0.0851247	0.152371
Stachyose	ON	0.384944	0.080643
CD0d	ON	0.00495358	-0.240293
CD4d	ON	5.9e-06	-0.368294
CD4.0d	ON	5.73e-05	-0.331029
pCD0d	ON	0.00322756	-0.250168
pCD5d	ON	4.21e-06	-0.373554
pCD4.0	ON	5.62e-05	-0.331412
germ4y	ON	0.0654976	-0.162834
pgerm4y	ON	0.0518188	-0.171555
lma	ON	0.328528	-0.0890868
thickness	ON	0.176109	-0.121189
circ	ON	0.00749843	-0.227853
area	ON	0.00116982	0.270221
ar	ON	0.00208391	0.257694
round	ON	0.00113702	-0.270951
solid	ON	0.181368	-0.119836
LDVer.FT	SN	1.49e-08	0.444513
LDVer.RLN	SN	1.89e-06	0.38352
LDVer.CLN	SN	0.000958149	0.275672
LDVer.TLN	SN	3.17e-06	0.375583
LD.FT	SN	6.23e-05	0.327546
LD.RLN	SN	0.000319707	0.297461
LD.CLN	SN	0.00946991	0.222234
LD.TLN	SN	0.000481727	0.289635
SD.FT	SN	2.92e-06	0.375738
SD.RLN	SN	2.76e-06	0.376726
SD.CLN	SN	7.58e-05	0.323098
SD.TLN	SN	6.61e-06	0.363283
sgewicht	SN	0.161201	-0.127922
sphosphate	SN	0.904032	-0.0126846
sphytate	SN	0.12018	-0.140735
lPhosphate	SN	0.85335	-0.0187165
lPhytate	SN	0.949112	0.00642929
white	SN	0.818583	0.0232697
blue	SN	0.0362943	0.183583
red	SN	0.270299	0.101195
farred	SN	0.0180868	0.205117
ga	SN	0.326877	0.0902906
brz	SN	0.000650063	0.285116
dark	SN	0.017819	0.20558
SL	SN	0.000139425	-0.311875
SW	SN	7.57e-06	-0.363238
FL	SN	0	0.6877
OL	SN	9.15e-05	0.324299
ON	SN	0	0.807587
SN	SN	NA	1
Unf	SN	0	-0.601003
TLN	SN	0.00109316	0.271896
LLL	SN	2.72e-09	0.463614
PH	SN	3.86e-11	0.504412
SSN	SN	0.0442231	-0.175526
FN	SN	0.532749	0.0586578
Sw	SN	5.9e-06	-0.367182
Sucrose	SN	0.040232	-0.179692
Raffinose	SN	0.0141488	0.211781
Stachyose	SN	0.123383	0.137914
CD0d	SN	0.000202733	-0.307669
CD4d	SN	1.17e-05	-0.357274
CD4.0d	SN	9.96e-05	-0.32084
pCD0d	SN	0.000178935	-0.310082
pCD5d	SN	7.65e-06	-0.364107
pCD4.0	SN	9.02e-05	-0.322657
germ4y	SN	0.0354114	-0.184367
pgerm4y	SN	0.0242998	-0.195955
lma	SN	0.48181	-0.0655515
thickness	SN	0.177341	-0.12086
circ	SN	0.00908541	-0.222734
area	SN	1.37e-07	0.416929
ar	SN	0.056483	0.166869
round	SN	0.039032	-0.17969
solid	SN	0.0404027	-0.178435
LDVer.FT	Unf	0.0194883	-0.201514
LDVer.RLN	Unf	0.063359	-0.163172
LDVer.CLN	Unf	0.245269	-0.105528
LDVer.TLN	Unf	0.0908455	-0.149527
LD.FT	Unf	0.0498574	-0.172056
LD.RLN	Unf	0.128358	-0.135753
LD.CLN	Unf	0.146689	-0.130244
LD.TLN	Unf	0.146873	-0.1301
SD.FT	Unf	0.0255901	-0.192646
SD.RLN	Unf	0.0509343	-0.170609
SD.CLN	Unf	0.0776799	-0.15486
SD.TLN	Unf	0.0510668	-0.170458
sgewicht	Unf	0.49066	0.0654618
sphosphate	Unf	0.00943179	0.225822
sphytate	Unf	0.000872117	0.281853
lPhosphate	Unf	0.300232	0.0953794
lPhytate	Unf	0.0678255	0.162018
white	Unf	0.290292	-0.0972914
blue	Unf	0.177341	-0.121968
red	Unf	0.474385	-0.0674164
farred	Unf	0.854379	-0.0185572
ga	Unf	0.172246	-0.123509
brz	Unf	0.414557	-0.0763834
dark	Unf	0.463067	-0.0692208
SL	Unf	0.0417923	0.177337
SW	Unf	0.166505	0.124758
FL	Unf	0.00014275	-0.311441
OL	Unf	0.82	0.023221
ON	Unf	0.224175	-0.10967
SN	Unf	0	-0.601003
Unf	Unf	NA	1
TLN	Unf	0.114353	-0.140152
LLL	Unf	0.0509064	-0.171184
PH	Unf	0.000590868	-0.284465
SSN	Unf	0.456859	0.0694068
FN	Unf	0.754395	-0.0310116
Sw	Unf	0.176003	0.122108
Sucrose	Unf	0.00225028	0.257501
Raffinose	Unf	0.0609363	-0.165125
Stachyose	Unf	0.0452456	-0.175851
CD0d	Unf	0.061605	0.165239
CD4d	Unf	0.134668	0.134689
CD4.0d	Unf	0.149975	0.129986
pCD0d	Unf	0.0678255	0.161494
pCD5d	Unf	0.123993	0.138127
pCD4.0	Unf	0.138989	0.13335
germ4y	Unf	0.223826	0.110842
pgerm4y	Unf	0.195749	0.117366
lma	Unf	0.635506	0.0454183
thickness	Unf	0.852086	0.0187957
circ	Unf	0.311013	0.092381
area	Unf	6.26e-05	-0.326492
ar	Unf	0.898619	0.0135861
round	Unf	0.938075	-0.0080523
solid	Unf	0.164802	0.124578
LDVer.FT	TLN	0	0.79343
LDVer.RLN	TLN	0	0.752532
LDVer.CLN	TLN	0	0.643791
LDVer.TLN	TLN	0	0.764063
LD.FT	TLN	0	0.905849
LD.RLN	TLN	0	0.937215
LD.CLN	TLN	0	0.807847
LD.TLN	TLN	0	0.943684
SD.FT	TLN	0	0.874326
SD.RLN	TLN	0	0.888416
SD.CLN	TLN	0	0.823629
SD.TLN	TLN	0	0.885921
sgewicht	TLN	0.151141	-0.130805
sphosphate	TLN	0.148444	0.131655
sphytate	TLN	0.901048	-0.0133007
lPhosphate	TLN	0.468662	0.0682221
lPhytate	TLN	0.112203	-0.14277
white	TLN	1.03e-06	-0.394384
blue	TLN	0.0401232	-0.180365
red	TLN	0.012178	-0.216612
farred	TLN	0.265565	-0.102091
ga	TLN	0.00302164	-0.25167
brz	TLN	0.014603	-0.211519
dark	TLN	0.0135845	-0.213681
SL	TLN	0.000974271	-0.274491
SW	TLN	5.78e-09	-0.456514
FL	TLN	0.00750469	0.227784
OL	TLN	3.06e-11	0.51346
ON	TLN	4.75e-05	0.331349
SN	TLN	0.00109316	0.271896
Unf	TLN	0.114353	-0.140152
TLN	TLN	NA	1
LLL	TLN	0	0.820267
PH	TLN	2.79e-06	0.376576
SSN	TLN	0	0.651627
FN	TLN	0	0.736735
Sw	TLN	3.05e-09	-0.463652
Sucrose	TLN	0.96279	-0.00465241
Raffinose	TLN	0.0527146	-0.170355
Stachyose	TLN	0.217555	-0.112048
CD0d	TLN	0.0186755	-0.204025
CD4d	TLN	1.79e-06	-0.386561
CD4.0d	TLN	1.18e-05	-0.357128
pCD0d	TLN	0.0183075	-0.204668
pCD5d	TLN	1.56e-06	-0.388622
pCD4.0	TLN	1.05e-05	-0.35915
germ4y	TLN	0.148345	-0.130478
pgerm4y	TLN	0.143027	-0.132086
lma	TLN	0.0165762	0.205926
thickness	TLN	4.59e-11	0.502792
circ	TLN	0.218953	0.110972
area	TLN	0.00208126	0.257754
ar	TLN	0.948946	0.00642862
round	TLN	0.862266	-0.0174464
solid	TLN	0.0357543	0.182364
LDVer.FT	LLL	0	0.779728
LDVer.RLN	LLL	0	0.69293
LDVer.CLN	LLL	3.48e-13	0.548535
LDVer.TLN	LLL	0	0.692002
LD.FT	LLL	0	0.862588
LD.RLN	LLL	0	0.824417
LD.CLN	LLL	0	0.625516
LD.TLN	LLL	0	0.810555
SD.FT	LLL	0	0.8421
SD.RLN	LLL	0	0.842258
SD.CLN	LLL	0	0.741141
SD.TLN	LLL	0	0.826198
sgewicht	LLL	0.0528205	-0.172949
sphosphate	LLL	0.307956	0.0950632
sphytate	LLL	0.428127	-0.0751282
lPhosphate	LLL	0.703133	-0.0376057
lPhytate	LLL	0.0653139	-0.163984
white	LLL	0.0111685	-0.219657
blue	LLL	0.804985	-0.0250765
red	LLL	0.558267	-0.0560336
farred	LLL	0.728612	0.0344586
ga	LLL	0.686672	-0.0398507
brz	LLL	0.592014	0.0515894
dark	LLL	0.735231	-0.0336895
SL	LLL	0.0809552	-0.153755
SW	LLL	3.73e-06	-0.375309
FL	LLL	1.83e-11	0.512674
OL	LLL	0	0.61649
ON	LLL	2.07e-11	0.511525
SN	LLL	2.72e-09	0.463614
Unf	LLL	0.0509064	-0.171184
TLN	LLL	0	0.820267
LLL	LLL	NA	1
PH	LLL	3.57e-14	0.565418
SSN	LLL	1.12e-08	0.448014
FN	LLL	8.55e-14	0.558714
Sw	LLL	1.95e-06	-0.385232
Sucrose	LLL	0.102767	-0.145794
Raffinose	LLL	0.701579	-0.0378013
Stachyose	LLL	0.630615	-0.0465062
CD0d	LLL	0.00111004	-0.274786
CD4d	LLL	1.53e-09	-0.47361
CD4.0d	LLL	3.09e-08	-0.43975
pCD0d	LLL	0.000279428	-0.302651
pCD5d	LLL	1.27e-09	-0.475534
pCD4.0	LLL	2.39e-08	-0.442756
germ4y	LLL	0.0308436	-0.189292
pgerm4y	LLL	0.027525	-0.192755
lma	LLL	0.00327618	0.248261
thickness	LLL	0.000515839	0.288126
circ	LLL	0.0209911	-0.199191
area	LLL	5.04e-07	0.401773
ar	LLL	0.00326004	0.248403
round	LLL	0.00173631	-0.262447
solid	LLL	0.538536	-0.0579621
LDVer.FT	PH	1.54e-08	0.444161
LDVer.RLN	PH	3.36e-06	0.374741
LDVer.CLN	PH	0.00420802	0.242626
LDVer.TLN	PH	5.56e-06	0.367173
LD.FT	PH	4.45e-07	0.403443
LD.RLN	PH	3.52e-06	0.373973
LD.CLN	PH	0.0222925	0.197298
LD.TLN	PH	3e-05	0.339823
SD.FT	PH	1.31e-06	0.387686
SD.RLN	PH	2.83e-06	0.376236
SD.CLN	PH	0.000538051	0.286453
SD.TLN	PH	9.08e-06	0.358221
sgewicht	PH	0.0644344	-0.165087
sphosphate	PH	0.496011	0.0646213
sphytate	PH	0.069656	-0.161779
lPhosphate	PH	0.626773	-0.0471079
lPhytate	PH	0.465499	-0.0689655
white	PH	0.963491	-0.00441185
blue	PH	0.0636566	0.163998
red	PH	0.12674	0.137139
farred	PH	0.00648681	0.233765
ga	PH	0.0260546	0.193823
brz	PH	5.62e-05	0.33138
dark	PH	0.00846979	0.226682
SL	PH	0.28516	-0.0973222
SW	PH	0.096895	-0.147564
FL	PH	0	0.751431
OL	PH	0	0.671554
ON	PH	2.3e-11	0.509208
SN	PH	3.86e-11	0.504412
Unf	PH	0.000590868	-0.284465
TLN	PH	2.79e-06	0.376576
LLL	PH	3.57e-14	0.565418
PH	PH	NA	1
SSN	PH	0.714354	-0.0357588
FN	PH	0.0208598	0.198787
Sw	PH	0.0817133	-0.153884
Sucrose	PH	0.485016	-0.0654086
Raffinose	PH	0.237552	0.107479
Stachyose	PH	0.454502	0.070169
CD0d	PH	0.0639995	-0.163791
CD4d	PH	0.000311016	-0.299778
CD4.0d	PH	0.00128232	-0.270625
pCD0d	PH	0.0368975	-0.183068
pCD5d	PH	0.000266701	-0.302609
pCD4.0	PH	0.00100739	-0.276214
germ4y	PH	0.0177067	-0.205781
pgerm4y	PH	0.0147577	-0.211214
lma	PH	0.0883036	0.150098
thickness	PH	0.301131	0.0942944
circ	PH	9.27e-12	-0.517653
area	PH	0.0590107	0.165296
ar	PH	2.16e-10	0.488041
round	PH	1.72e-10	-0.490255
solid	PH	6.77e-08	-0.425471
LDVer.FT	SSN	8.82e-08	0.423494
LDVer.RLN	SSN	2.96e-06	0.376616
LDVer.CLN	SSN	2.23e-05	0.344735
LDVer.TLN	SSN	2.2e-06	0.381208
LD.FT	SSN	1.35e-14	0.572164
LD.RLN	SSN	1.76e-14	0.571233
LD.CLN	SSN	4.55e-15	0.583895
LD.TLN	SSN	0	0.588316
SD.FT	SSN	2.55e-14	0.566034
SD.RLN	SSN	1.11e-13	0.555087
SD.CLN	SSN	4.55e-15	0.579151
SD.TLN	SSN	1.97e-14	0.568614
sgewicht	SSN	0.69918	0.0385139
sphosphate	SSN	0.478381	0.0674465
sphytate	SSN	0.558267	0.05641
lPhosphate	SSN	0.232795	0.108887
lPhytate	SSN	0.0174863	-0.20682
white	SSN	1.16e-09	-0.475182
blue	SSN	6.15e-06	-0.367643
red	SSN	3.37e-06	-0.376858
farred	SSN	4.01e-05	-0.337138
ga	SSN	2.2e-06	-0.383493
brz	SSN	1.19e-06	-0.392343
dark	SSN	4.37e-06	-0.372976
SL	SSN	0.300232	-0.0944735
SW	SSN	0.00169518	-0.263797
FL	SSN	0.0862898	-0.150908
OL	SSN	0.0190842	0.20465
ON	SSN	0.187629	-0.118215
SN	SSN	0.0442231	-0.175526
Unf	SSN	0.456859	0.0694068
TLN	SSN	0	0.651627
LLL	SSN	1.12e-08	0.448014
PH	SSN	0.714354	-0.0357588
SSN	SSN	NA	1
FN	SSN	5.98e-14	0.559986
Sw	SSN	0.00153151	-0.266047
Sucrose	SSN	0.852086	0.0188979
Raffinose	SSN	0.00648681	-0.232989
Stachyose	SSN	0.0250463	-0.194488
CD0d	SSN	0.272619	-0.100688
CD4d	SSN	0.000390911	-0.295424
CD4.0d	SSN	0.000498492	-0.290534
pCD0d	SSN	0.197458	-0.116972
pCD5d	SSN	0.00042822	-0.29363
pCD4.0	SSN	0.000497491	-0.290606
germ4y	SSN	0.671009	-0.0416789
pgerm4y	SSN	0.666189	-0.0424282
lma	SSN	0.224175	0.109695
thickness	SSN	6.85e-08	0.425282
circ	SSN	0.00108273	0.272118
area	SSN	0.347239	0.0859092
ar	SSN	0.0847035	-0.151637
round	SSN	0.0676759	0.160149
solid	SSN	0.000108245	0.316377
LDVer.FT	FN	2.11e-12	0.53218
LDVer.RLN	FN	3.84e-12	0.526851
LDVer.CLN	FN	1.49e-11	0.514643
LDVer.TLN	FN	7.83e-13	0.540454
LD.FT	FN	0	0.682131
LD.RLN	FN	0	0.695378
LD.CLN	FN	0	0.674868
LD.TLN	FN	0	0.7227
SD.FT	FN	0	0.669167
SD.RLN	FN	0	0.666474
SD.CLN	FN	0	0.712691
SD.TLN	FN	0	0.686771
sgewicht	FN	0.166526	-0.126257
sphosphate	FN	0.421452	0.075914
sphytate	FN	0.916001	0.0108977
lPhosphate	FN	0.49066	0.0648154
lPhytate	FN	0.412448	-0.0770663
white	FN	1.98e-05	-0.348848
blue	FN	0.000130667	-0.315839
red	FN	7.95e-05	-0.324946
farred	FN	0.000186844	-0.309132
ga	FN	9.47e-05	-0.321744
brz	FN	4.67e-07	-0.405076
dark	FN	2.65e-07	-0.412425
SL	FN	0.000462798	-0.289549
SW	FN	4.81e-08	-0.431979
FL	FN	0.0693349	-0.159051
OL	FN	0.0125769	0.217074
ON	FN	0.0757627	0.15575
SN	FN	0.532749	0.0586578
Unf	FN	0.754395	-0.0310116
TLN	FN	0	0.736735
LLL	FN	8.55e-14	0.558714
PH	FN	0.0208598	0.198787
SSN	FN	5.98e-14	0.559986
FN	FN	NA	1
Sw	FN	3.51e-08	-0.435732
Sucrose	FN	0.368269	-0.0831399
Raffinose	FN	0.375138	-0.0821652
Stachyose	FN	0.813221	-0.0240034
CD0d	FN	0.0335496	-0.186136
CD4d	FN	0.00302711	-0.251597
CD4.0d	FN	0.00894597	-0.225188
pCD0d	FN	0.0505941	-0.172513
pCD5d	FN	0.00302164	-0.251696
pCD4.0	FN	0.0083653	-0.227051
germ4y	FN	0.54236	-0.0578052
pgerm4y	FN	0.571117	-0.0541655
lma	FN	0.648899	0.0438924
thickness	FN	1.03e-06	0.390958
circ	FN	0.000348437	0.294964
area	FN	0.014603	0.209622
ar	FN	0.034364	-0.183633
round	FN	0.04213	0.177065
solid	FN	4.96e-05	0.3306
LDVer.FT	Sw	2.46e-13	-0.552846
LDVer.RLN	Sw	5.05e-12	-0.527289
LDVer.CLN	Sw	1.01e-10	-0.499466
LDVer.TLN	Sw	1.29e-12	-0.53915
LD.FT	Sw	2.07e-10	-0.492472
LD.RLN	Sw	1.6e-09	-0.471767
LD.CLN	Sw	1.08e-11	-0.520395
LD.TLN	Sw	1.16e-10	-0.498075
SD.FT	Sw	2.55e-14	-0.568943
SD.RLN	Sw	4.91e-13	-0.54577
SD.CLN	Sw	9.03e-15	-0.577047
SD.TLN	Sw	1.28e-13	-0.556595
sgewicht	Sw	8.91e-05	0.326814
sphosphate	Sw	0.000144854	-0.317701
sphytate	Sw	0.322159	-0.0922813
lPhosphate	Sw	0.318433	-0.0923777
lPhytate	Sw	0.337427	0.089219
white	Sw	3.38e-09	0.466314
blue	Sw	5.08e-07	0.406239
[truncated: 1,026 more rows]
