# Supplementary material for: Genetic and Developmental Basis for Increased Leaf Thickness in the Arabidopsis Cvi Ecotype
Source: Front Plant Sci. 2018 Mar 14;9:322. doi: 10.3389/fpls.2018.00322 (PMC5861201; doi:10.3389/fpls.2018.00322)
Supplement: Supplementary file 11 [file Data_Sheet_6.XLSX]

## Sheet: SDataset6_LOD_effect_all_traits
marker	chromosome	position	Flowering Time LOD	Flowering Time effect	Flowering Time effect sd	LMA LOD	LMA effect	LMA effect sd	Leaf thickness LOD	Leaf thickness effect	Leaf thickness effect sd	hypocotyl length R/FR light LOD	hypocotyl length R/FR light effect	hypocotyl length R/FR light sd	Sucrose LOD	Sucrose effect	Sucrose effect sd	Total Leaf Number LOD	Total Leaf Number effect	Total Leaf Number effect sd
PVV4	1	0	9.05023	-2.46451	0.361702	0.604276	0.0412251	0.0273708	0.108802	-0.00112471	0.00203143	0.406804	0.0294046	0.0227569	0.489111	0.375042	0.265891	6.03604	-2.04317	0.389523
c1.loc1	1	1	9.40171	-2.48133	0.359014	0.887648	0.0496472	0.0278778	0.188987	-0.000962741	0.00209962	0.499955	0.0309771	0.0228451	0.51796	0.379339	0.270209	6.26452	-2.1399	0.389832
c1.loc2	1	2	9.60981	-2.54052	0.362738	0.965223	0.0519467	0.0269653	0.23037	-0.00104175	0.00202557	0.507024	0.0314569	0.0229329	0.532961	0.383436	0.269234	6.28745	-2.14543	0.387778
c1.loc3	1	3	9.78752	-2.55692	0.362198	1.12089	0.0535392	0.0268851	0.236444	-0.000605469	0.00208567	0.5191	0.0320892	0.0229693	0.56794	0.374125	0.268558	6.34284	-2.1789	0.391707
c1.loc4	1	4	9.97267	-2.58311	0.360512	1.08865	0.056255	0.0267154	0.265113	-0.000518757	0.00211425	0.559017	0.0337553	0.022973	0.567421	0.376593	0.267651	6.38131	-2.17724	0.390088
c1.loc5	1	5	10.1193	-2.594	0.358417	1.24739	0.0576246	0.0269394	0.255372	-0.000381076	0.0020576	0.576829	0.0342555	0.0228395	0.522468	0.356166	0.266559	6.71398	-2.20924	0.384882
c1.loc6	1	6	10.23	-2.59668	0.358397	1.40582	0.0563407	0.0268476	0.0733486	-4.84e-05	0.00207945	0.575814	0.0347206	0.0227102	0.531251	0.358292	0.264419	6.54857	-2.15572	0.382088
c1.loc7	1	7	10.3611	-2.58336	0.353348	1.43038	0.0613283	0.0259161	0.094369	4.73e-05	0.00203725	0.663566	0.0354432	0.022447	0.519715	0.351321	0.2607	6.49334	-2.13639	0.379222
AXR-1	1	8	10.367	-2.57235	0.34896	1.27295	0.0613354	0.0255433	0.105026	0.000210475	0.00199239	0.618729	0.0363489	0.0223352	0.860894	0.362105	0.257775	6.46	-2.13131	0.377092
c1.loc9	1	9	9.91845	-2.54593	0.354793	1.30926	0.0626341	0.0259817	0.179657	0.000314858	0.0020841	0.803399	0.0381396	0.022803	0.710583	0.36039	0.275197	6.25554	-2.11659	0.382838
c1.loc10	1	10	9.34182	-2.49715	0.360648	1.35417	0.0615913	0.0260254	0.0985201	0.000175589	0.00207533	0.807145	0.0385054	0.0227487	0.806583	0.313911	0.269714	6.1511	-2.10661	0.386825
c1.loc11	1	11	8.57934	-2.39363	0.364424	1.34403	0.0616863	0.0260937	0.128548	0.000137242	0.00205758	0.685433	0.0365085	0.0230854	0.436238	0.305686	0.265771	5.63055	-2.01355	0.388397
HH.335C-Col/PhyA	1	12	7.57307	-2.2394	0.363386	1.21987	0.060015	0.0256248	0.0423951	0.000386211	0.00201946	0.572019	0.0345584	0.0224569	0.550185	0.244638	0.257659	5.03908	-1.90229	0.385067
c1.loc13	1	13	7.48503	-2.19719	0.372934	1.50006	0.0651842	0.0261824	0.129301	0.000419111	0.00201305	0.728768	0.0399076	0.0227124	0.262301	0.208003	0.263412	4.85881	-1.84365	0.398329
c1.loc14	1	14	7.19384	-2.07797	0.371811	1.57609	0.068503	0.0260782	0.129334	0.000323	0.00202132	0.864821	0.0433353	0.0227459	0.251771	0.127653	0.264273	4.41601	-1.7431	0.3985
c1.loc15	1	15	5.9293	-1.98059	0.377731	1.61707	0.0694531	0.0258723	0.0815961	0.000365656	0.00200781	0.908631	0.0453383	0.0227027	0.127819	0.0663609	0.263723	4.19295	-1.69563	0.396646
EC.480C	1	16	4.65102	-1.81072	0.380467	1.65827	0.0709732	0.0255609	0.0205571	0.000390378	0.00197376	1.01184	0.0467896	0.0223517	0.00119106	0.000159261	0.260822	2.98817	-1.43917	0.400726
c1.loc17	1	17	4.65985	-1.81671	0.390317	2.08862	0.0734602	0.025978	0.209039	0.000795341	0.00202379	1.79717	0.0506363	0.0224359	0.193599	0.00208106	0.271532	2.84636	-1.43525	0.405437
c1.loc18	1	18	4.42928	-1.77436	0.395183	2.28022	0.0729249	0.0264364	0.144771	0.000585266	0.00206362	2.40587	0.0519543	0.0229619	0.381613	-0.0297723	0.273949	2.5614	-1.37157	0.410889
c1.loc19	1	19	3.66585	-1.65453	0.402665	2.49078	0.0739836	0.0263121	0.103298	0.00095097	0.00207065	2.38614	0.0531894	0.0231772	0.333057	-0.0377411	0.275482	2.29489	-1.33034	0.418223
c1.loc20	1	20	3.28798	-1.56416	0.404561	2.87117	0.0788239	0.0262568	0.109017	0.000778334	0.0021173	2.54078	0.0564802	0.0239158	0.350511	-0.0731357	0.277689	1.93149	-1.2348	0.425168
c1.loc21	1	21	2.73698	-1.43222	0.405573	2.82744	0.0849139	0.0267908	0.138612	0.000855543	0.00206519	2.54998	0.062914	0.0235535	0.28469	-0.0651364	0.278131	1.59356	-1.10845	0.420462
c1.loc22	1	22	2.33823	-1.30638	0.405532	2.72569	0.0855196	0.0261361	0.21416	0.00079923	0.00203322	2.25495	0.0557792	0.0227505	0.198449	-0.122671	0.273578	1.53715	-1.03285	0.417303
EC.66C	1	23	1.87907	-1.15852	0.408787	2.4869	0.0855067	0.0255413	0.281204	0.000811435	0.00199422	1.31708	0.055062	0.0226169	0.195767	-0.148593	0.266366	0.995502	-0.877661	0.413955
GD.86L	1	24	1.60952	-1.10554	0.416308	2.47815	0.0857246	0.0256274	0.47693	0.000692129	0.00205768	1.20945	0.0522294	0.0227577	0.252409	-0.184859	0.265116	0.801552	-0.790291	0.425249
c1.loc25	1	25	1.69042	-0.99315	0.433267	2.40979	0.0853286	0.025927	0.641421	0.000622608	0.00205099	1.60638	0.0584086	0.0231739	0.271258	-0.214643	0.268011	0.923678	-0.681149	0.449296
c1.loc26	1	26	1.72108	-0.973026	0.440954	2.33487	0.08557	0.02639	0.621585	0.000550809	0.00207786	1.85405	0.0631802	0.0228861	0.212875	-0.219869	0.269553	0.875588	-0.738353	0.44753
c1.loc27	1	27	1.45968	-0.728551	0.430099	2.34938	0.084132	0.0264058	0.692735	0.000665491	0.00211576	1.97135	0.0627033	0.022814	0.285402	-0.236406	0.272934	0.77554	-0.670792	0.446113
c1.loc28	1	28	1.65298	-0.752439	0.41932	2.23664	0.0829487	0.026325	0.498827	0.000519215	0.00211232	2.14672	0.0679478	0.0227718	0.239135	-0.248411	0.2701	0.728423	-0.562105	0.448799
c1.loc29	1	29	1.59157	-0.655279	0.415118	1.99953	0.0790892	0.0261519	0.453812	0.000374338	0.00205258	1.99579	0.0646755	0.0226507	0.294286	-0.236888	0.268687	1.08916	-0.449777	0.431672
c1.loc30	1	30	0.931886	-0.578677	0.413903	1.9473	0.0768424	0.0260183	0.436584	0.000622352	0.00200305	2.0428	0.0672352	0.0225608	0.268049	-0.241619	0.267102	0.477763	-0.329744	0.44428
CH.160L-Col	1	31	0.710925	-0.467898	0.409163	1.78674	0.0731309	0.0256314	0.336283	0.000462607	0.0019757	2.0084	0.0638658	0.0220544	0.247697	-0.238443	0.265287	0.694252	-0.300313	0.418956
CC.98L-Col/101C	1	32	0.723036	-0.373436	0.406482	1.81673	0.0743027	0.0256237	0.418292	0.00059774	0.00196998	1.83248	0.062631	0.0222061	0.329608	-0.254256	0.262022	0.800174	-0.175783	0.435269
c1.loc33	1	33	0.840215	-0.410966	0.415177	1.71801	0.0708151	0.0262188	0.285034	0.000538031	0.00202188	1.88172	0.0651879	0.0226347	0.400267	-0.270535	0.26826	1.09864	-0.172039	0.477394
c1.loc34	1	34	1.03196	-0.47204	0.441408	1.5394	0.0683783	0.026841	0.242472	0.000490155	0.0021033	1.90584	0.0671577	0.0230838	0.517559	-0.239978	0.275523	1.31185	-0.0714009	0.451082
c1.loc35	1	35	0.954664	-0.482708	0.447215	1.43414	0.0643394	0.0267844	0.252631	0.000107544	0.0021436	1.94833	0.0677766	0.023092	0.722586	-0.213606	0.271141	1.6154	-0.164611	0.460097
c1.loc36	1	36	0.912929	-0.433369	0.445595	1.11314	0.0606008	0.027441	0.245795	0.00018086	0.00212237	2.04365	0.0684472	0.0233213	0.676466	-0.201442	0.273909	1.48135	-0.0751134	0.47822
c1.loc37	1	37	1.28139	-0.520202	0.43186	0.888795	0.0539089	0.0277855	0.22827	-0.000125237	0.00214227	2.2101	0.0707697	0.024233	0.581414	-0.133145	0.272559	1.87895	-0.161951	0.435689
c1.loc38	1	38	1.11779	-0.313902	0.454395	0.790507	0.0500018	0.0277439	0.327186	-0.000213286	0.00211217	2.17403	0.0684337	0.0232343	0.453952	-0.133012	0.276758	2.02349	-0.22497	0.429338
c1.loc39	1	39	1.07703	-0.249672	0.453322	0.67397	0.0414102	0.0273706	0.336798	-0.000411446	0.00204166	1.9605	0.0656018	0.0229526	0.378958	-0.0833049	0.26774	1.39816	-0.0329505	0.44766
c1.loc40	1	40	0.910111	-0.3181	0.438662	0.569492	0.036616	0.0267745	0.231913	-0.000519177	0.00205506	1.87722	0.0631858	0.0225782	0.173084	-0.097556	0.266083	2.09647	0.0894626	0.400803
AD.121C	1	41	1.4809	-0.326815	0.41109	0.295475	0.0300218	0.0260101	0.754152	-0.000752754	0.00195364	1.63683	0.060492	0.0220411	0.371424	-0.0830617	0.260888	1.48763	-0.0537853	0.420245
AD.106L-Col	1	42	0.468732	-0.536607	0.407917	0.50461	0.0293261	0.0261009	0.168239	-0.00142665	0.00195722	1.6221	0.059565	0.0219724	0.0247535	0.00479187	0.261237	0.212491	-0.317891	0.415051
c1.loc43	1	43	0.360415	-0.4465	0.425112	0.442997	0.0330618	0.0265067	0.288625	-0.00149863	0.00200936	1.55955	0.0577282	0.0226398	0.136695	0.0488628	0.264979	0.27316	-0.266638	0.432572
c1.loc44	1	44	0.311911	-0.404854	0.436418	0.423284	0.0347528	0.0270886	0.187968	-0.0011869	0.0020373	1.64933	0.0563846	0.0230663	0.11957	0.0754971	0.27205	0.261778	-0.189794	0.432803
c1.loc45	1	45	0.254905	-0.35861	0.43472	0.507002	0.0353853	0.0276009	0.172892	-0.00113819	0.00206608	1.6452	0.0595759	0.0238158	0.326502	0.141907	0.272303	0.207029	-0.126801	0.44213
c1.loc46	1	46	0.312985	-0.306095	0.444727	0.54098	0.0305372	0.0278003	0.120521	-0.00095918	0.0021083	1.70956	0.0549293	0.0234047	0.369158	0.153253	0.270576	0.209019	-0.0748311	0.439879
c1.loc47	1	47	0.302536	-0.251119	0.429844	0.467538	0.0291141	0.0281118	0.1617	-0.000666887	0.00210388	1.46226	0.0514266	0.0239969	0.33688	0.15912	0.271104	0.21481	-0.0472344	0.447799
c1.loc48	1	48	0.263386	-0.149283	0.424784	0.548907	0.0269803	0.0270971	0.212886	-0.000553135	0.0020476	1.35209	0.0521865	0.0236696	0.348013	0.212018	0.272472	0.227161	0.0538249	0.441441
c1.loc49	1	49	0.176485	-0.101686	0.424963	0.534016	0.0260601	0.0269257	0.254863	-0.000445871	0.00202807	1.16278	0.0469713	0.0230715	0.337732	0.236918	0.270089	0.417293	0.0396547	0.427242
c1.loc50	1	50	0.270465	0.00855627	0.41324	0.427108	0.0283298	0.0270308	0.290274	-0.000213358	0.00200746	1.0007	0.0434423	0.0230215	0.455762	0.250709	0.26193	0.268119	0.0882604	0.426374
GB.112L	1	51	0.186016	0.0668912	0.404758	0.676246	0.0226232	0.0256971	0.049555	-0.000149899	0.00198373	0.707418	0.0391313	0.0223256	0.323964	0.301206	0.257644	0.11734	0.144564	0.412179
c1.loc52	1	52	0.327309	0.0992937	0.410165	0.52799	0.0258219	0.026233	0.0812079	-7.38e-05	0.00199531	0.896647	0.0403773	0.0225281	0.504865	0.311276	0.263542	0.293977	0.175406	0.417706
c1.loc53	1	53	0.250245	0.0964378	0.416099	0.560307	0.0301202	0.0264016	0.200592	0.000126144	0.0020327	1.09675	0.0392067	0.0227821	0.559361	0.363327	0.26457	0.274087	0.215036	0.424602
c1.loc54	1	54	0.29394	0.104983	0.419981	0.492794	0.032255	0.0264434	0.154176	0.000243348	0.002032	1.01384	0.0390168	0.0226838	0.663575	0.417909	0.267541	0.190764	0.218542	0.427993
c1.loc55	1	55	0.328268	0.134862	0.418723	0.594691	0.0339908	0.026647	0.20382	0.000344546	0.00200863	0.930123	0.0374501	0.0229891	0.73326	0.434637	0.266021	0.17656	0.207653	0.436062
c1.loc56	1	56	0.293549	0.176073	0.420718	0.602058	0.0342951	0.0265884	0.195899	0.00063612	0.00204343	0.743531	0.035014	0.0233037	0.727427	0.450833	0.264176	0.225718	0.165475	0.426753
c1.loc57	1	57	0.25081	0.180917	0.410347	0.7595	0.0367664	0.0261907	0.150734	0.000891074	0.00200299	0.53942	0.0305725	0.0227968	0.900993	0.482051	0.258888	0.175094	0.186235	0.419631
GD.97L	1	58	0.106374	0.195305	0.404015	1.05748	0.0361237	0.0256917	0.0990655	0.00105168	0.0019716	0.493835	0.0287358	0.0224525	0.841353	0.48665	0.25631	0.0885577	0.181685	0.41215
c1.loc59	1	59	0.150773	0.229431	0.410161	0.789281	0.0371993	0.0261877	0.373454	0.00151321	0.00200702	0.832577	0.0282883	0.0225734	1.28302	0.575144	0.258642	0.151908	0.217086	0.415182
c1.loc60	1	60	0.168173	0.325878	0.411334	0.764301	0.03863	0.0262934	0.385471	0.00182289	0.00200638	1.04466	0.0244822	0.0226966	1.54308	0.678724	0.262083	0.261965	0.248249	0.419163
c1.loc61	1	61	0.246572	0.343256	0.407794	0.819939	0.0387121	0.02615	0.428796	0.00187967	0.00200943	0.62772	0.0235359	0.0230353	2.04982	0.746368	0.256175	0.168069	0.278063	0.419618
EG.113L/115C	1	62	0.366637	0.393898	0.402364	1.00118	0.0372191	0.0256339	0.381645	0.00216517	0.00197746	0.464527	0.0184975	0.0224687	2.29995	0.791962	0.251459	0.169053	0.284359	0.411154
c1.loc63	1	63	0.506311	0.420463	0.414255	0.98314	0.0415316	0.0264196	0.508564	0.00271573	0.00203951	0.545584	0.0155616	0.0235818	2.32518	0.816668	0.255328	0.347584	0.309259	0.433724
c1.loc64	1	64	0.521852	0.476056	0.411435	1.0117	0.043441	0.0267504	0.564958	0.00299699	0.00201145	0.322729	0.0113436	0.0239192	2.38774	0.83861	0.258897	0.410373	0.421986	0.441636
c1.loc65	1	65	0.358063	0.444163	0.409677	0.955335	0.0433632	0.0269902	0.782776	0.00344363	0.00203142	0.260942	0.00433107	0.0232166	2.3714	0.822903	0.254835	0.453328	0.39975	0.441613
c1.loc66	1	66	0.617763	0.508076	0.409989	1.18243	0.0429591	0.0261387	0.894708	0.00368659	0.00200576	0.206674	0.000514766	0.0228487	2.39189	0.809255	0.253235	0.41335	0.379314	0.424989
CD.89C	1	67	0.728863	0.49947	0.400179	1.64964	0.0457583	0.0254491	0.897296	0.00389808	0.00196062	0.242289	-0.00362228	0.0226908	2.25686	0.804921	0.252519	0.413685	0.411571	0.410933
c1.loc68	1	68	0.658866	0.51871	0.409245	1.04119	0.0508837	0.0261786	1.0736	0.00413014	0.00197156	0.0658178	-0.00308081	0.0230798	2.41589	0.839627	0.255046	0.376541	0.421627	0.416224
c1.loc69	1	69	0.717901	0.501231	0.411091	1.05371	0.053661	0.0264735	1.33895	0.00451537	0.00198303	0.136399	-0.000702729	0.0236421	2.70451	0.881947	0.255303	0.375054	0.43621	0.418942
c1.loc70	1	70	0.621659	0.532683	0.416222	1.23505	0.06086	0.0265044	1.67042	0.00477685	0.00197402	0.130934	-0.000139956	0.0233843	3.09364	0.937844	0.256425	0.40207	0.449865	0.421152
c1.loc71	1	71	0.607104	0.571329	0.423978	1.34128	0.0627407	0.0262801	1.6812	0.00496338	0.0019666	0.175287	0.000583781	0.023334	3.26249	0.991789	0.25806	0.427207	0.447306	0.423168
c1.loc72	1	72	0.471693	0.488776	0.409927	1.63623	0.063455	0.0269603	1.59124	0.00505396	0.00194786	0.232721	0.000886434	0.0228315	3.47757	0.989956	0.25065	0.402596	0.4569	0.417804
BF.206L-Col	1	73	0.353643	0.486283	0.402393	1.55842	0.066378	0.0256592	1.64584	0.00522192	0.00191319	0.108364	0.00160638	0.0225722	4.04722	0.996768	0.245441	0.317424	0.477208	0.411398
c1.loc74	1	74	0.398695	0.486012	0.41161	1.62926	0.0693298	0.0259761	1.68938	0.00531782	0.00194137	0.128924	-0.000551867	0.0229376	4.41185	1.07256	0.249339	0.401988	0.438806	0.419351
c1.loc75	1	75	0.327598	0.457848	0.414852	1.77884	0.0735422	0.0262985	1.74418	0.00528931	0.00199679	0.20334	-0.00416881	0.0234571	4.82461	1.09623	0.248424	0.392266	0.412774	0.42216
c1.loc76	1	76	0.280605	0.415658	0.418932	1.79402	0.0749089	0.0264302	1.61852	0.00528833	0.00199906	0.261374	-0.00755434	0.02373	4.71939	1.09496	0.249749	0.311966	0.364059	0.428949
c1.loc77	1	77	0.353075	0.362189	0.415443	1.86468	0.0750084	0.0263809	1.49721	0.00498959	0.00199679	0.197641	-0.0123271	0.0236104	4.73878	1.11479	0.249538	0.255532	0.315808	0.428361
c1.loc78	1	78	0.235353	0.322253	0.418793	1.82217	0.0744795	0.026286	1.43396	0.00492708	0.00199492	0.448758	-0.0175127	0.0228945	4.66482	1.12422	0.248605	0.200023	0.250791	0.425549
CH.200C	1	79	0.0970471	0.243547	0.408654	2.01812	0.0727974	0.0256377	1.25146	0.0045946	0.00195029	0.763313	-0.0196758	0.0225155	4.43585	1.12396	0.2475	0.064122	0.208487	0.417699
c1.loc80	1	80	0.133598	0.267814	0.418498	2.12273	0.0761689	0.0260734	1.51175	0.00507422	0.00199838	0.378802	-0.0259532	0.0231315	4.81796	1.17994	0.249364	0.118312	0.233167	0.425381
c1.loc81	1	81	0.20772	0.312266	0.424304	2.18753	0.0786488	0.0262105	1.76593	0.00558957	0.00200071	0.4116	-0.0273281	0.0234747	5.48594	1.26773	0.249863	0.166189	0.2538	0.428166
c1.loc82	1	82	0.256051	0.341498	0.420451	2.19038	0.0812082	0.0263879	1.89907	0.0058262	0.0019951	0.477563	-0.0289576	0.0233483	5.69794	1.31126	0.251165	0.277973	0.301734	0.428185
c1.loc83	1	83	0.273711	0.390114	0.41554	2.21268	0.0820863	0.0261865	2.15203	0.00617174	0.00198535	0.503578	-0.0326577	0.0231445	5.72277	1.30305	0.248267	0.256274	0.335571	0.425062
EC.88C	1	84	0.197437	0.379443	0.410656	2.25068	0.0803753	0.0257532	2.32601	0.00628934	0.00195056	0.614126	-0.034759	0.0226805	5.69171	1.28752	0.244088	0.219228	0.35926	0.419326
c1.loc85	1	85	0.279466	0.373767	0.423212	2.26523	0.0833426	0.0262724	2.17824	0.00598543	0.00199249	0.7943	-0.0311443	0.0233206	5.52654	1.25889	0.250766	0.262249	0.352143	0.434199
c1.loc86	1	86	0.265807	0.330252	0.435908	2.51698	0.0885951	0.0267739	1.92038	0.00566147	0.00199792	0.728096	-0.0287209	0.0235473	5.19776	1.22472	0.255641	0.251301	0.300717	0.440161
c1.loc87	1	87	0.21143	0.290735	0.434133	2.52717	0.0891618	0.02653	1.77353	0.00556413	0.00202238	0.652421	-0.0267647	0.0236514	4.66102	1.18089	0.256431	0.176882	0.182416	0.444566
c1.loc88	1	88	0.187856	0.248733	0.432669	2.335	0.0854178	0.0264201	1.6558	0.00514098	0.00202461	0.460966	-0.0249883	0.0234282	3.91891	1.0933	0.258017	0.130715	0.132204	0.431794
GD.160C	1	89	0.0322339	0.151711	0.418413	2.3553	0.0848405	0.0261304	1.39818	0.00491193	0.00199546	0.198212	-0.0215649	0.0232328	3.4501	1.02568	0.256562	0.0629062	0.119523	0.427341
c1.loc90	1	90	0.104952	0.165589	0.424563	2.38467	0.0856751	0.0265832	1.56621	0.00519331	0.00203445	0.323338	-0.0207147	0.0234743	3.42389	1.01797	0.26189	0.148791	0.1574	0.43562
c1.loc91	1	91	0.192643	0.201138	0.431127	2.46734	0.0852763	0.0268219	1.52542	0.00518003	0.00204972	0.273754	-0.0189061	0.0236461	3.1206	0.972114	0.268625	0.231834	0.2432	0.443756
c1.loc92	1	92	0.367418	0.32035	0.437897	2.27594	0.0820569	0.0272374	1.5866	0.00527708	0.00206095	0.213266	-0.0161408	0.023882	2.72779	0.911896	0.271447	0.334133	0.304171	0.440093
c1.loc93	1	93	0.207191	0.337206	0.424145	1.93875	0.0754659	0.0269242	1.67693	0.00513191	0.00204459	0.252129	-0.0139287	0.024317	2.22686	0.836669	0.268693	0.328424	0.39642	0.441955
HH.375L	1	94	0.176416	0.35908	0.41778	1.3629	0.0657313	0.0262984	2.16756	0.00505113	0.00196005	0.0406511	-0.00715894	0.0232306	1.57173	0.699526	0.263496	0.219806	0.415866	0.427751
CH.215L	1	95	0.114767	0.293605	0.415512	1.32061	0.0644254	0.0263413	1.93465	0.00449163	0.00195827	0.112547	-0.013746	0.0231961	1.46574	0.67742	0.260992	0.16867	0.366309	0.427879
c1.loc96	1	96	0.193856	0.279776	0.42431	1.38894	0.0608054	0.0267924	1.28216	0.0046769	0.00200475	0.356972	-0.0125026	0.0238778	1.82672	0.69809	0.26355	0.245351	0.323529	0.433466
c1.loc97	1	97	0.283406	0.248616	0.432244	1.24046	0.0585463	0.0273708	1.2573	0.00481528	0.00204988	0.322539	-0.0187357	0.0241011	1.92835	0.729534	0.266809	0.293459	0.328802	0.441434
c1.loc98	1	98	0.322685	0.201774	0.428835	1.09373	0.055455	0.0280455	1.23854	0.00453609	0.00204119	0.321395	-0.0220014	0.0244362	1.93633	0.759659	0.266649	0.274949	0.256948	0.438895
c1.loc99	1	99	0.159503	0.171422	0.425465	0.985906	0.0492399	0.028349	1.12736	0.00439685	0.00201687	0.287205	-0.0225561	0.0243656	1.87188	0.75091	0.262236	0.206091	0.236998	0.432622
c1.loc100	1	100	0.144243	0.118446	0.420229	0.697188	0.0461358	0.0276244	1.11712	0.00441336	0.00201434	0.24304	-0.0187472	0.0235493	1.94392	0.760574	0.261325	0.120513	0.16864	0.42991
c1.loc101	1	101	0.0416081	0.0306533	0.414477	0.554289	0.0387486	0.0270048	1.06117	0.00407185	0.00197356	0.34833	-0.0188756	0.0231838	1.87609	0.727415	0.258496	0.156106	0.113413	0.423628
BF.116C	1	102	0.00303175	-0.0113236	0.407128	0.403898	0.0332057	0.0265292	1.63156	0.00378801	0.00191992	0.170784	-0.0186156	0.0225781	1.74031	0.719273	0.253762	0.010017	0.0644791	0.417855
c1.loc103	1	103	0.949781	0.10905	0.40373	0.440278	0.0345227	0.0267941	1.3188	0.00385617	0.00197997	0.387118	-0.0225654	0.0226343	1.65469	0.694931	0.255979	0.264593	0.151982	0.42775
c1.loc104	1	104	1.04032	0.114236	0.402113	0.438752	0.0345048	0.0260347	1.05776	0.00376278	0.00196145	0.451616	-0.0246792	0.022552	1.53185	0.666493	0.256435	0.486221	0.168336	0.432356
GH.157L-Col	1	105	0.0675852	0.266764	0.40633	0.375415	0.0335476	0.0257565	0.779933	0.00363991	0.00192878	0.365266	-0.0284201	0.0224538	1.26137	0.653379	0.254128	0.108988	0.226287	0.409513
c1.loc106	1	106	1.47985	0.36691	0.39815	0.577079	0.037671	0.0262583	1.66244	0.0042496	0.00194182	0.471091	-0.0301865	0.0226464	1.40895	0.60726	0.257737	1.43791	0.428607	0.416192
c1.loc107	1	107	1.37868	0.460399	0.401644	0.620266	0.0382995	0.0264512	2.0836	0.00475711	0.00194033	0.504568	-0.0313175	0.0228226	1.44185	0.639449	0.266678	1.24961	0.467333	0.412071
c1.loc108	1	108	1.12347	0.567996	0.432538	0.707468	0.0411621	0.0264952	2.48811	0.00523162	0.00195631	0.517282	-0.0332373	0.0228846	1.30174	0.589098	0.263249	1.31838	0.593168	0.417982
c1.loc109	1	109	1.6685	0.720328	0.422276	0.819411	0.0472808	0.0269114	2.73574	0.00575889	0.00196279	0.500315	-0.0324786	0.023062	1.22046	0.592102	0.262326	1.1441	0.643686	0.417573
c1.loc110	1	110	1.81583	0.745144	0.404526	0.814827	0.0457736	0.0269284	2.71407	0.00611924	0.00193806	0.508557	-0.030687	0.0230013	1.17947	0.583636	0.260273	1.80194	0.701238	0.413474
c1.loc111	1	111	1.68269	0.819981	0.418364	0.920969	0.0480575	0.0262351	2.66959	0.00626147	0.00192391	0.492998	-0.030595	0.0226619	1.22761	0.574593	0.259442	1.29434	0.763967	0.424499
CC.318C	1	112	1.17956	0.939485	0.413473	0.798415	0.0549742	0.0263031	2.54881	0.00649649	0.00189482	0.513891	-0.0310801	0.0223115	1.17512	0.541735	0.254704	0.989777	0.848368	0.407702
c1.loc113	1	113	1.97698	1.03123	0.405078	1.17197	0.0538977	0.0267793	3.1997	0.00718883	0.00193078	0.640092	-0.0256332	0.0234922	1.45223	0.553055	0.262291	2.38617	1.01336	0.399795
c1.loc114	1	114	2.83015	1.11601	0.395994	1.24969	0.0567441	0.0266988	3.88087	0.0077932	0.0020117	0.414888	-0.0260741	0.0231137	1.6019	0.543882	0.264373	2.60305	1.10609	0.409235
c1.loc115	1	115	2.70205	1.2674	0.39444	1.15087	0.0569638	0.026693	3.94815	0.00803294	0.00199845	0.281432	-0.0216252	0.022989	1.18119	0.532459	0.267818	2.52169	1.21037	0.415278
CD.173L/175C-Col	1	116	3.56053	1.20958	0.390986	1.05899	0.0576652	0.0265917	3.81503	0.00786139	0.00188851	0.237314	-0.0187994	0.0228987	0.858646	0.5182	0.263329	6.00093	1.23206	0.388509
c1.loc117	1	117	2.36427	1.20621	0.40441	1.18952	0.0519741	0.0275508	4.00103	0.00804763	0.0019055	0.224789	-0.0172192	0.0230955	0.963649	0.530672	0.265519	2.72152	1.23496	0.410573
c1.loc118	1	118	2.32056	1.27761	0.40762	1.1132	0.0453206	0.0274933	3.92	0.00814765	0.00192363	0.332153	-0.0140688	0.0234776	0.945737	0.505938	0.263969	3.00501	1.24136	0.405702
c1.loc119	1	119	2.13716	1.21313	0.402958	1.18159	0.0425075	0.0273196	4.10086	0.00839799	0.00194658	0.191826	-0.0112125	0.0233546	0.922406	0.517995	0.26377	2.29702	1.21091	0.416528
c1.loc120	1	120	2.14683	1.24717	0.40809	0.665239	0.0311	0.0266613	4.13558	0.00794172	0.00191367	0.167377	-0.00679844	0.0232071	0.88431	0.497942	0.26379	2.25479	1.22366	0.411677
c1.loc121	1	121	2.10811	1.13769	0.397802	0.399101	0.0276058	0.027695	3.85419	0.00776864	0.00188374	0.114538	-0.00536001	0.0229249	1.01067	0.516932	0.26101	2.57953	1.20508	0.400107
GH.127L-Col/ADH	1	122	3.21429	1.09432	0.386627	0.129362	0.0197711	0.0259958	3.59858	0.00751193	0.00186249	0.0470006	-0.000139105	0.0226243	0.819369	0.492682	0.25713	5.14525	1.12593	0.384191
c1.loc123	1	123	2.52504	1.0811	0.390619	0.155242	0.0194335	0.0261547	3.67814	0.00745459	0.00189517	0.0791509	0.000476635	0.0228783	0.837545	0.496379	0.258776	3.47554	1.09585	0.38489
c1.loc124	1	124	2.37876	1.07037	0.393275	0.177137	0.0182047	0.0263469	4.13982	0.00701171	0.00191686	0.153569	0.000164865	0.0229748	0.811878	0.481626	0.258988	2.29367	1.174	0.405919
c1.loc125	1	125	1.99736	1.09179	0.399621	0.167487	0.0185534	0.026334	3.72109	0.00743675	0.00190676	0.0945266	0.00123042	0.0231485	0.797541	0.461901	0.260408	2.37964	1.12413	0.40065
c1.loc126	1	126	1.91444	1.10799	0.400537	0.148414	0.0171187	0.0262476	3.51438	0.00755279	0.00194656	0.1217	0.000168112	0.0230732	0.69922	0.455085	0.260098	2.37786	1.13435	0.404232
c1.loc127	1	127	2.10401	1.11856	0.398667	0.135263	0.0165643	0.0262597	2.95335	0.0072947	0.00201541	0.0578796	0.00230012	0.0232517	0.699679	0.434493	0.263194	2.74823	1.11684	0.396391
HH.360L-Col	1	128	3.12068	1.09555	0.392614	0.0974466	0.0158562	0.0261795	3.09637	0.00742605	0.00200843	0.0762147	0.00422834	0.0230533	0.627335	0.408937	0.261435	4.63699	1.09807	0.385193
AD.156C	2	0	0.0664577	0.0930122	0.413495	0.394135	NA	NA	0.143576	0.000681307	0.00203255	0.574091	0.0311813	0.0227575	0.448568	0.0736332	0.263079	0.0367265	NA	NA
c2.loc1	2	1	0.0883576	0.115859	0.412774	0.431949	-0.0311034	0.026806	0.519292	0.000620261	0.00196365	0.725342	0.0342975	0.0232054	0.278568	-0.0161182	0.268802	0.110324	-0.104517	0.421158
c2.loc2	2	2	0.118018	0.126791	0.410895	0.440878	-0.0293723	0.0271635	0.68389	0.000439836	0.00201328	0.788595	0.0364916	0.0230507	0.370725	-0.0144826	0.27129	0.119321	-0.138575	0.420183
c2.loc3	2	3	0.159532	0.138894	0.40827	0.438871	-0.0297226	0.0267617	0.309198	0.000444482	0.00200328	0.793362	0.0401192	0.0225412	0.349491	-0.0181001	0.270528	0.151122	-0.134908	0.41832
c2.loc4	2	4	0.127383	0.129441	0.410315	0.412631	-0.0316636	0.0264783	0.22075	0.000461265	0.00202381	0.896404	0.0406365	0.0225937	0.229014	-0.0295045	0.26543	0.113928	-0.136831	0.417927
c2.loc5	2	5	0.106905	0.112311	0.412955	0.423924	-0.0325086	0.0261952	0.143538	0.000458812	0.00204656	1.14499	0.0431936	0.0224621	0.161551	-0.0333715	0.263788	0.10345	-0.137214	0.416017
c2.loc6	2	6	0.103814	0.117974	0.407337	0.47134	-0.0308939	0.026254	0.115893	0.000587702	0.00197897	1.3355	0.0445488	0.0221108	0.118687	-0.0435347	0.260826	0.0768537	-0.145108	0.413775
BF.325L	2	7	0.0220881	0.0910789	0.401986	0.363229	-0.035811	0.0257044	0.0135198	0.00038259	0.00194424	0.969085	0.0448901	0.0221337	0.0102071	-0.0746514	0.260315	0.0360502	-0.138715	0.411875
c2.loc8	2	8	0.200125	0.124533	0.408115	0.482796	-0.0332836	0.0262894	0.151203	0.000315945	0.00198248	1.23328	0.0515037	0.0230368	0.103866	-0.053839	0.262947	0.0940582	-0.148875	0.41632
c2.loc9	2	9	0.214254	0.126418	0.417688	0.456225	-0.0331657	0.0268421	0.229286	0.000258302	0.0020088	1.60098	0.0558986	0.0224907	0.141783	-0.0518813	0.265643	0.182089	-0.167816	0.421724
c2.loc10	2	10	0.149201	0.147069	0.415727	0.541919	-0.0342058	0.0269542	0.202397	7.67e-05	0.00201017	1.74429	0.059792	0.0230834	0.119987	-0.0824687	0.269663	0.171642	-0.191444	0.426192
c2.loc11	2	11	0.163536	0.156905	0.415571	0.350187	-0.0315123	0.026542	0.150494	0.00010628	0.00203468	1.72144	0.0589771	0.0226774	0.107692	-0.0785041	0.267625	0.179554	-0.178005	0.422961
c2.loc12	2	12	0.224385	0.148705	0.413326	0.367536	-0.0317882	0.0264467	0.179125	0.000185743	0.0020102	1.76228	0.0610001	0.0223355	0.166575	-0.0992013	0.263736	0.168049	-0.190926	0.422357
c2.loc13	2	13	0.176076	0.160407	0.405994	0.381353	-0.0294034	0.0263289	0.089594	4.58e-05	0.00197702	1.83942	0.0609882	0.0220642	0.197193	-0.104887	0.261649	0.170423	-0.172658	0.420272
GH.580L	2	14	0.0414882	0.168168	0.400657	0.320248	-0.0226026	0.0258002	0.00153121	0.000173955	0.00195648	1.80851	0.0626248	0.0218047	0.0543461	-0.0855602	0.257545	0.0889346	-0.192251	0.412104
c2.loc15	2	15	0.385856	0.189949	0.420881	0.412933	-0.0277503	0.0264107	0.169773	0.000385758	0.00198614	1.78953	0.0627719	0.0222028	0.252027	-0.12003	0.261991	0.291748	-0.176771	0.423717
c2.loc16	2	16	0.280201	0.287568	0.421528	0.323256	-0.0264096	0.0273322	0.0838143	0.000617078	0.00199043	1.78803	0.0619148	0.0224841	0.169435	-0.0789153	0.266895	0.286904	-0.114223	0.429217
c2.loc17	2	17	0.255556	0.339644	0.422991	0.352774	-0.0232481	0.0269514	0.103585	0.000986522	0.00199712	1.85074	0.0592195	0.0224258	0.0770076	-0.0388511	0.267939	0.15789	-0.103741	0.425291
c2.loc18	2	18	0.651866	0.405074	0.409559	0.48524	-0.0209301	0.0263255	0.214819	0.00126577	0.00197243	1.91449	0.0614346	0.0221572	0.140491	-0.0109137	0.263325	0.383856	-0.050691	0.422595
FD.81L	2	19	0.230029	0.347746	0.399956	0.113469	-0.023833	0.0255882	0.138327	0.00136978	0.00196054	1.53956	0.0586442	0.0218198	0.00383502	0.028966	0.257463	0.00092318	-0.0321052	0.411064
c2.loc20	2	20	0.209471	0.360771	0.403694	0.216697	-0.0212889	0.0262304	0.35081	0.00124586	0.00196989	1.7111	0.060677	0.0219945	0.0764295	0.0364671	0.261868	0.0187574	-0.0413556	0.413754
c2.loc21	2	21	0.178124	0.328765	0.404781	0.251598	-0.0192152	0.0262726	0.223588	0.000935234	0.00200063	1.72306	0.0609677	0.0219874	0.114659	0.0753454	0.264666	0.0232323	-0.0584002	0.414844
c2.loc22	2	22	0.161298	0.30756	0.40407	0.214662	-0.0205205	0.0261495	0.164128	0.000683816	0.00197314	1.7439	0.0614141	0.0219363	0.153797	0.102318	0.264079	0.0421652	-0.0954127	0.412151
CH.284C	2	23	0.111197	0.285864	0.400608	0.128465	-0.0193866	0.0258935	0.00954492	0.000272064	0.00195251	1.74001	0.0609271	0.0217953	0.0800597	0.155241	0.257368	0.0333938	-0.0807256	0.409594
c2.loc24	2	24	0.31872	0.341959	0.408894	0.352976	-0.0169908	0.0262971	0.117167	0.000161838	0.0019711	2.08217	0.0618892	0.0219898	0.393407	0.162707	0.264945	0.292775	-0.129331	0.419669
c2.loc25	2	25	0.223297	0.350091	0.411377	0.270988	-0.016749	0.0264558	0.110587	2.17e-05	0.00198823	1.81784	0.0610955	0.0225302	0.296707	0.22096	0.26588	0.273669	-0.106947	0.422774
c2.loc26	2	26	0.317765	0.372817	0.414576	0.282873	-0.0150238	0.0262599	0.159985	-0.000202951	0.00198733	1.78357	0.0575257	0.0224715	0.277173	0.231101	0.2622	0.444533	-0.102569	0.417494
FD.222L-Col	2	27	0.221092	0.371464	0.400654	0.0525766	-0.00852229	0.0258481	0.0242839	-0.000421912	0.00194996	1.47158	0.0580557	0.0218301	0.186115	0.233543	0.258001	0.0193275	-0.0997264	0.411101
c2.loc28	2	28	0.25508	0.404461	0.406767	0.185721	-0.0109671	0.0265166	0.069601	-0.000350266	0.00200312	1.73431	0.0614772	0.0222775	0.420855	0.220176	0.265536	0.111929	-0.125771	0.417009
c2.loc29	2	29	0.403287	0.414706	0.409386	0.174956	-0.00711751	0.0267613	0.0836002	-0.000271003	0.00200406	1.55589	0.0587366	0.022315	0.609409	0.189069	0.265158	0.105842	-0.131176	0.419594
c2.loc30	2	30	0.371118	0.408922	0.407962	0.256198	-0.00391397	0.0263584	0.104299	-0.000165643	0.00199553	1.71486	0.0607214	0.0222639	0.504474	0.166853	0.265921	0.0487788	-0.130104	0.417056
CH.65C	2	31	0.221812	0.377861	0.402191	0.000522315	0.00311363	0.0260625	0.000256976	NA	NA	1.54807	0.0578821	0.021972	0.0701568	0.167197	0.262772	0.0273224	-0.16413	0.41187
c2.loc32	2	32	0.287451	0.344324	0.406879	0.63375	0.00084092	0.0262692	0.158316	-0.000852237	0.00200958	1.99804	0.0631227	0.0221642	0.223961	0.152406	0.266783	0.115073	-0.237216	0.422537
c2.loc33	2	33	0.174299	0.279411	0.416925	0.232323	0.00134752	0.0266737	0.28284	-0.00150168	0.00200677	2.07018	0.0661071	0.0223402	0.241784	0.178917	0.264594	0.237389	-0.356374	0.420818
c2.loc34	2	34	0.119701	0.175802	0.416686	0.218034	-0.00247686	0.0266717	0.360117	-0.00206148	0.00199307	2.23034	0.0698285	0.0221381	0.414986	0.19459	0.262223	0.475675	-0.439644	0.417167
BF.221L	2	35	0.00980554	0.0958194	0.403568	0.120431	-0.00417077	0.0260242	0.392883	-0.00222454	0.00196409	2.51671	0.0736895	0.021731	0.146241	0.193381	0.259607	0.385005	-0.528443	0.410959
c2.loc36	2	36	0.323814	0.00769056	0.412824	0.204795	-0.00304616	0.0270244	0.617647	-0.00251469	0.00205545	2.15534	0.0669261	0.0223934	0.306664	0.226139	0.263859	0.733079	-0.630518	0.422642
c2.loc37	2	37	0.244928	-0.0549979	0.418891	0.142432	-0.00209572	0.0274095	0.434623	-0.00227755	0.00202679	1.88711	0.0598733	0.0224705	0.388608	0.309005	0.269565	0.63734	-0.680675	0.422927
c2.loc38	2	38	0.24211	-0.0757087	0.426184	0.18058	-0.000545139	0.0270216	0.402588	-0.00226079	0.00202715	1.45293	0.054703	0.0227468	0.546578	0.347601	0.267124	0.859948	-0.69342	0.417309
FD.85C	2	39	0.166562	-0.137459	0.403072	0.0213829	-0.00326837	0.0267187	0.239132	-0.00226199	0.00199274	0.739266	0.0408128	0.0222955	0.40279	0.340774	0.259041	0.559627	-0.630213	0.410705
c2.loc40	2	40	0.683262	0.123952	0.412568	0.217799	0.00234839	0.0266501	0.58147	-0.00180125	0.00199785	0.689615	0.037826	0.0226145	0.49884	0.358585	0.262146	0.870904	-0.537987	0.416849
c2.loc41	2	41	0.562678	0.133669	0.419804	0.197304	0.00798865	0.027053	0.438604	-0.00156425	0.00202556	0.559839	0.0341264	0.0228563	0.484921	0.369961	0.26305	1.14454	-0.448437	0.419091
c2.loc42	2	42	0.735523	0.19217	0.414164	0.420911	0.0115363	0.0268055	0.358758	-0.00118644	0.00205688	0.509409	0.030851	0.0228295	0.530347	0.367463	0.264689	0.437202	-0.328478	0.434006
c2.loc43	2	43	0.512117	0.303817	0.428336	0.467599	0.0135324	0.0268094	0.404777	-0.000984528	0.00202555	0.426592	0.0259861	0.0231876	0.635604	0.37013	0.262913	0.272537	-0.188745	0.427033
c2.loc44	2	44	0.765825	0.394956	0.405905	0.35069	0.0209331	0.0269053	0.423736	-0.000778377	0.00200432	0.265753	0.0223744	0.0226858	0.731649	0.35403	0.260536	1.64402	-0.128267	0.392993
FD.150C	2	45	0.33811	0.528567	0.40112	0.204435	0.0234173	0.0260426	0.00289102	0.000121733	0.00196705	0.162907	0.0174333	0.0224314	0.388954	0.330657	0.256002	0.000344865	0.016106	0.412258
c2.loc46	2	46	0.428289	0.511985	0.404941	0.303069	0.0282734	0.0262242	0.137696	-0.000280179	0.00198325	0.230754	0.0109271	0.0230194	0.485469	0.307864	0.260984	0.0282637	0.0205409	0.415134
c2.loc47	2	47	0.403552	0.508351	0.405903	0.340877	0.0303237	0.0261195	0.0860373	-0.000427551	0.00198845	0.122695	0.0022982	0.022808	0.408856	0.270152	0.262595	0.0695136	0.0281935	0.416557
Erecta/GPA1	2	48	0.348568	0.502467	0.400244	0.350573	0.0300828	0.0258739	0.0158421	-0.000483968	0.00195298	0.018865	-0.00495571	0.0224972	0.166142	0.190381	0.258681	0.0116827	0.0368153	0.412084
c2.loc49	2	49	0.509162	0.526041	0.405785	0.517896	0.035533	0.0264809	0.340641	-0.000588706	0.00199012	0.493132	-0.0139515	0.0227931	0.200771	0.207266	0.263667	0.183781	0.0649304	0.420844
c2.loc50	2	50	0.605194	0.506733	0.409364	0.558655	0.0379604	0.0265806	0.401255	-0.000570471	0.00199029	0.992166	-0.0184667	0.02316	0.193556	0.198674	0.266872	0.155165	0.0836717	0.422476
c2.loc51	2	51	0.530748	0.54171	0.411226	0.593982	0.0383589	0.0268751	0.401776	-0.000643459	0.00202622	1.35173	-0.0269008	0.0226897	0.228475	0.180934	0.268442	0.192251	0.124319	0.4328
c2.loc52	2	52	0.524988	0.506667	0.4112	0.694771	0.0417336	0.0265562	0.481604	-0.000954911	0.0020133	2.17776	-0.0328929	0.0222201	0.130818	0.143953	0.266031	0.137901	0.085838	0.420011
c2.loc53	2	53	0.51787	0.493239	0.407296	0.652315	0.0422258	0.0262035	0.188193	-0.000777606	0.00201009	1.48208	-0.0365883	0.0222456	0.252927	0.145375	0.263695	0.220752	0.109897	0.42296
GD.298C	2	54	0.478078	0.491971	0.401857	0.603009	0.0426385	0.0258374	0.0538334	-0.000775142	0.00196817	1.0386	-0.040888	0.0221406	0.115087	0.134007	0.260151	0.0765971	0.120927	0.418634
c2.loc55	2	55	0.71909	0.657166	0.4188	1.17223	0.0503282	0.0267464	0.0929096	-0.000625022	0.00202379	1.95276	-0.0566125	0.0227491	0.174783	0.162559	0.27235	0.257315	0.188758	0.43249
c2.loc56	2	56	0.766363	0.714888	0.414228	1.14534	0.055148	0.0269557	0.202829	-0.000712281	0.00207776	2.22267	-0.0576227	0.0225384	0.298877	0.207044	0.271234	0.195772	0.267531	0.423454
c2.loc57	2	57	0.952578	0.80299	0.41133	1.39749	0.0473828	0.0269692	0.182405	-0.000597461	0.00202639	2.48411	-0.0662163	0.0221001	0.512251	0.212244	0.273979	0.234686	0.354205	0.424676
BH.120L-Col	2	58	1.07645	0.825929	0.398539	0.905775	0.0520113	0.0257534	0.0590485	-0.000720104	0.00197313	2.27618	-0.0667776	0.0217398	0.246261	0.24956	0.258983	0.294482	0.418406	0.412038
c2.loc59	2	59	1.18581	0.897431	0.404675	0.940566	0.046962	0.0261242	0.247253	-0.000893959	0.00201906	2.62793	-0.0716886	0.0219231	0.268444	0.272257	0.262928	0.329977	0.450147	0.417022
c2.loc60	2	60	1.23177	0.937517	0.4063	0.893352	0.0405458	0.0265526	0.205649	-0.00108675	0.0020362	3.282	-0.079108	0.0219872	0.329092	0.298728	0.263998	0.385213	0.477258	0.419696
c2.loc61	2	61	1.2848	0.950204	0.404073	0.604949	0.0364961	0.026644	0.651721	-0.00131756	0.00199708	3.2924	-0.0826037	0.0221204	0.302722	0.299434	0.263782	0.480091	0.504046	0.417871
DF.140C	2	62	1.43913	0.940167	0.400496	0.351826	0.0324224	0.0262189	0.66683	-0.00168247	0.00196665	3.38299	-0.0851468	0.0217446	0.331848	0.307852	0.261316	0.477502	0.519493	0.414738
c2.loc63	2	63	1.42359	0.981846	0.406736	0.478632	0.0359409	0.0267535	0.330816	-0.00199628	0.00204191	3.34775	-0.0855932	0.0219489	0.402382	0.287186	0.265137	0.52941	0.572849	0.422675
c2.loc64	2	64	1.41203	0.993376	0.410508	0.518738	0.0332543	0.026989	0.329066	-0.00220357	0.0020427	3.43227	-0.0852615	0.0223829	0.533561	0.318569	0.274033	0.52271	0.591255	0.426273
c2.loc65	2	65	1.49602	1.03527	0.418199	0.428716	0.0349076	0.027285	0.675314	-0.00278866	0.00206144	3.21888	-0.0854984	0.0227428	0.811768	0.369341	0.281372	0.563519	0.590538	0.426381
c2.loc66	2	66	1.47938	1.05577	0.424058	0.566447	0.0407024	0.0281684	0.781625	-0.00286489	0.0020446	3.23966	-0.0852049	0.0229795	0.965646	0.362567	0.28967	0.54792	0.599709	0.430187
c2.loc67	2	67	1.65315	1.08728	0.422646	0.604023	0.0413534	0.0280014	0.793323	-0.00327814	0.00206313	3.20613	-0.0862622	0.0231195	0.732681	0.360757	0.283445	0.584831	0.597883	0.432161
c2.loc68	2	68	1.61058	1.09296	0.430605	0.617339	0.0427357	0.0277358	0.833721	-0.00401492	0.00224417	3.26353	-0.0817398	0.0227625	0.549523	0.344789	0.288776	0.585358	0.651754	0.434213
c2.loc69	2	69	1.57005	1.08048	0.423542	0.657669	0.0439456	0.0286336	1.14687	-0.00393091	0.00216424	3.23217	-0.087364	0.0234371	0.580908	0.365382	0.286275	0.567692	0.627246	0.433253
c2.loc70	2	70	1.51519	1.07424	0.423647	0.683508	0.0454733	0.0276497	1.0127	-0.00409197	0.00205726	3.09407	-0.0879208	0.0235496	0.589988	0.367468	0.276163	0.543518	0.613276	0.430181
EC.235L-Col/247C	2	71	1.62694	1.04786	0.422183	0.620494	0.0450911	0.0274386	1.02961	-0.00410882	0.00204931	3.04936	-0.0879686	0.0233257	0.495413	0.353899	0.27119	0.509223	0.619819	0.427394
DF.77C	3	0	0.255533	-0.409757	0.4147	2.70018	-0.0896278	0.0257203	3.9307	0.00754848	0.00190091	4.67417	0.086572	0.0215515	6.31572	1.31551	0.243474	0.0166587	0.0232353	0.423591
c3.loc1	3	1	0.342133	-0.400533	0.413375	2.71661	-0.0912988	0.0260395	3.60897	0.00761448	0.00192761	4.40623	0.0880247	0.0218125	6.36937	1.28863	0.244773	0.0337029	0.0275591	0.423708
c3.loc2	3	2	0.357813	-0.369912	0.412322	2.50967	-0.0875351	0.0258592	3.77583	0.00768456	0.0019137	4.16486	0.0882734	0.0219119	6.39903	1.27415	0.245969	0.0402901	0.0411209	0.42294
GB.120C-Col/GAPC	3	3	0.268887	-0.338721	0.411354	2.31561	-0.0849488	0.0258344	3.83454	0.00762546	0.00191112	3.9891	0.0888961	0.0217677	6.59928	1.27005	0.243734	0.0522546	0.0450365	0.421731
c3.loc4	3	4	0.451967	-0.293883	0.421307	2.41783	-0.0864722	0.0263274	3.54807	0.00758366	0.0019753	3.99849	0.0906542	0.0224651	6.47239	1.24724	0.249763	0.128607	0.0550753	0.432863
c3.loc5	3	5	0.480625	-0.3194	0.425836	2.38194	-0.0867557	0.0264935	3.17247	0.00729193	0.0019928	3.55804	0.0900624	0.0226807	5.78622	1.18786	0.263837	0.260263	0.0616077	0.441344
c3.loc6	3	6	0.584207	-0.287113	0.424023	2.32156	-0.0866761	0.0268328	2.8792	0.00704879	0.00200917	3.14241	0.0862428	0.0228775	4.63381	1.147	0.264938	0.246207	0.083053	0.446376
c3.loc7	3	7	0.552682	-0.258762	0.422045	2.28542	-0.0838012	0.0267983	2.55278	0.00661818	0.00202217	2.97925	0.0826798	0.0231007	4.74812	1.02106	0.259399	0.292532	0.0222891	0.435362
EG.75L	3	8	0.36231	-0.209962	0.423985	2.1878	-0.0808156	0.0263117	2.02342	0.00577444	0.00201217	2.68173	0.0783827	0.0226007	4.13446	0.903581	0.257215	0.194496	0.025069	0.429869
c3.loc9	3	9	0.344706	-0.120921	0.431167	2.00897	-0.0776989	0.0268932	1.9286	0.00588277	0.00203704	3.0349	0.0834429	0.0229017	3.80069	0.843346	0.261298	0.217723	0.0831498	0.439963
c3.loc10	3	10	0.164097	-0.034718	0.44169	1.61516	-0.0692031	0.0271595	1.9694	0.00593529	0.0020408	3.14545	0.0858493	0.0231011	2.82213	0.849979	0.273078	0.300078	0.225673	0.454691
c3.loc11	3	11	0.113639	0.0850022	0.443175	1.22997	-0.0626204	0.0274565	1.98351	0.00583906	0.00206153	3.15285	0.0892531	0.0236231	2.46864	0.770702	0.281116	0.268621	0.33914	0.455721
c3.loc12	3	12	0.322659	0.23971	0.441289	1.1173	-0.0569819	0.0273775	1.62567	0.00541086	0.00203196	3.28296	0.0864085	0.0231117	1.97277	0.759173	0.266432	0.40098	0.427788	0.436763
FD.111L-Col/136C	3	13	0.412503	0.315189	0.417513	0.646516	-0.0446097	0.0268806	1.56087	0.00492491	0.00200736	2.95765	0.0832352	0.0225829	1.51367	0.694671	0.26413	0.447834	0.445114	0.42662
c3.loc14	3	14	0.441654	0.322533	0.425107	0.604827	-0.0441537	0.0272063	1.72347	0.00492739	0.00202367	3.72856	0.0908511	0.0225274	1.50521	0.687266	0.269051	0.399819	0.411793	0.431953
c3.loc15	3	15	0.389642	0.307539	0.428059	0.539635	-0.0422377	0.0274315	1.6324	0.00467237	0.0020439	4.1323	0.0975519	0.0227986	1.42796	0.677862	0.271781	0.396005	0.397756	0.436057
c3.loc16	3	16	0.350912	0.255292	0.429342	0.487117	-0.0393852	0.0276134	1.34432	0.00454622	0.0020761	4.41583	0.0996715	0.0226941	1.31193	0.630936	0.270449	0.328553	0.348025	0.434074
c3.loc17	3	17	0.341527	0.243487	0.424644	0.439121	-0.0368158	0.0275011	1.09664	0.00447045	0.00211038	4.73481	0.103102	0.0226219	1.15535	0.592673	0.269709	0.246657	0.309951	0.432644
BF.270L-Col/271C	3	18	0.142578	0.193015	0.416858	0.338221	-0.0332184	0.0269685	0.909888	0.00397422	0.00201707	5.09988	0.107913	0.021842	0.911851	0.539621	0.264832	0.149713	0.272602	0.425843
c3.loc19	3	19	0.265844	0.285577	0.425942	0.294181	-0.028113	0.0275389	0.878618	0.00397694	0.00209876	4.9352	0.106797	0.0223491	1.05967	0.565252	0.270463	0.271177	0.319016	0.43451
c3.loc20	3	20	0.451285	0.357432	0.433692	0.266028	-0.0236282	0.0282025	0.864317	0.00378479	0.00208008	4.79369	0.102304	0.023042	1.043	0.582017	0.279295	0.354769	0.365568	0.443203
c3.loc21	3	21	0.321906	0.368535	0.437159	0.218641	-0.0195072	0.0283431	0.781176	0.00379055	0.00210881	4.54816	0.100235	0.0230042	1.24338	0.572195	0.278384	0.336215	0.334185	0.448765
c3.loc22	3	22	0.275677	0.330618	0.435996	0.242041	-0.0164635	0.0286989	0.738273	0.00369435	0.00209076	3.77323	0.0921663	0.0231992	1.25575	0.550451	0.276942	0.257861	0.32046	0.442583
GH.390L	3	23	0.148928	0.329971	0.425425	0.0429213	-0.0100076	0.0275144	0.611276	0.00335257	0.00205367	3.05865	0.0854599	0.0227964	2.29699	0.537655	0.263708	0.088829	0.273233	0.433833
c3.loc24	3	24	0.320001	0.409194	0.436172	0.209992	-0.00618609	0.027959	0.7427	0.00349654	0.00209465	2.93108	0.0843132	0.0232012	0.984988	0.533753	0.273706	0.474586	0.35339	0.439133
c3.loc25	3	25	0.405432	0.463765	0.43763	0.133461	-0.00445534	0.0282203	0.881507	0.00373454	0.00209499	2.71839	0.0812874	0.0233226	0.862398	0.501912	0.273012	0.474499	0.46673	0.45143
c3.loc26	3	26	0.359148	0.438402	0.437475	0.0683799	-0.00238508	0.0277369	0.91137	0.00368364	0.0020861	2.56097	0.0798104	0.0234499	0.865006	0.472794	0.274923	0.459562	0.547561	0.441604
EC.83C/84L	3	27	0.286048	0.477795	0.420527	0.0143941	-0.000539988	0.0272816	0.891735	0.00397778	0.00202576	1.93727	0.0683834	0.0229423	0.890041	0.421232	0.267405	0.370574	0.543937	0.429111
c3.loc28	3	28	0.251913	0.422849	0.428681	0.0886688	0.00652361	0.0283852	1.15441	0.00416839	0.00206601	2.15861	0.0714351	0.0236162	0.838214	0.41069	0.274576	0.421173	0.516474	0.436704
c3.loc29	3	29	0.195577	0.355917	0.434784	0.135522	0.0172111	0.0284479	1.12201	0.00430407	0.00217275	2.22472	0.0717378	0.0235626	0.705733	0.34873	0.277829	0.408613	0.500689	0.442175
c3.loc30	3	30	0.168481	0.2958	0.437209	0.193884	0.0195462	0.0286304	0.863124	0.00381352	0.002128	2.09697	0.07237	0.0237628	0.583569	0.306396	0.277458	0.391065	0.457732	0.443467
c3.loc31	3	31	0.11454	0.241931	0.435099	0.248271	0.0282784	0.0282101	0.724506	0.00344095	0.00214059	2.01613	0.070603	0.0238209	0.506139	0.275119	0.279635	0.386657	0.422467	0.442716
c3.loc32	3	32	0.0699842	0.166885	0.42807	0.348254	0.0304802	0.0279784	0.851455	0.0036401	0.00214153	1.87665	0.0675064	0.0234434	0.262572	0.196545	0.276834	0.307441	0.327667	0.438479
AD.92L	3	33	0.0281502	0.0930195	0.421913	0.508176	0.0377639	0.0272706	0.836785	0.00325077	0.00203217	1.76458	0.0639873	0.023125	0.183457	0.0926441	0.273848	0.154761	0.250022	0.430479
c3.loc34	3	34	0.0747288	0.0913186	0.435438	0.475797	0.0367572	0.0274566	0.863161	0.00337236	0.00204858	1.73711	0.06487	0.0233788	0.198251	0.0769922	0.277325	0.145936	0.250687	0.439911
c3.loc35	3	35	0.0947139	0.101638	0.437945	0.385194	0.0335009	0.0278128	0.7343	0.00360191	0.00209816	1.7752	0.0666757	0.0235669	0.280622	0.0760858	0.289095	0.17207	0.287225	0.444021
c3.loc36	3	36	0.118347	0.0589721	0.442048	0.36262	0.0302421	0.0282067	0.71601	0.00368037	0.00209566	2.01509	0.0700831	0.0236667	0.312033	0.0436834	0.288006	0.11451	0.283326	0.446315
c3.loc37	3	37	0.0934342	0.0464463	0.435463	0.271686	0.0268058	0.0280752	0.816979	0.00377021	0.00208184	1.98665	0.0678177	0.0234904	0.181517	0.0374833	0.284099	0.149542	0.268913	0.441662
c3.loc38	3	38	0.148985	0.0334411	0.431381	0.338176	0.0257976	0.0277707	0.798459	0.00366984	0.00207496	1.95681	0.0667675	0.0234466	0.293524	0.0126582	0.278674	0.201013	0.277507	0.43996
GB.210L	3	39	0.518375	0.0171704	0.422848	0.196119	0.0208273	0.0271374	0.682915	0.00356243	0.00203971	2.04181	0.0650635	0.0229235	0.241571	-0.0248256	0.272314	0.273896	0.275344	0.432495
c3.loc40	3	40	0.405842	0.0459903	0.426016	0.193339	0.0205709	0.0276251	0.705908	0.00342811	0.00206348	1.8831	0.0647249	0.0235603	0.094228	-0.0352518	0.279164	0.418459	0.344549	0.437214
c3.loc41	3	41	0.499643	0.0820408	0.428094	0.214675	0.019096	0.0286114	0.650673	0.0031956	0.00206804	1.95555	0.0625947	0.0235706	0.0836533	-0.0404335	0.282922	0.364105	0.385776	0.44073
c3.loc42	3	42	0.385903	0.142986	0.446069	0.158859	0.014536	0.0283623	0.532286	0.00285773	0.00209572	2.02894	0.0620033	0.0236146	0.148115	-0.058316	0.281628	0.450569	0.439296	0.436959
c3.loc43	3	43	0.335035	0.210164	0.441132	0.149993	0.00928784	0.0281543	0.395382	0.00245197	0.00206715	2.06768	0.0554898	0.0229674	0.17177	-0.0340374	0.278599	0.445249	0.449685	0.431583
c3.loc44	3	44	0.398589	0.246832	0.430292	0.201743	0.00606037	0.027519	0.431617	0.0020473	0.00205918	1.85916	0.0475953	0.0228034	0.120776	-0.0109338	0.270003	0.523248	0.478434	0.430226
BH.225C-Col	3	45	0.884084	0.293651	0.4152	0.186435	0.00446694	0.0267781	0.227324	0.00156693	0.00201467	1.15637	0.0416211	0.0223706	0.050184	-0.0239138	0.265773	1.74589	0.502601	0.41402
c3.loc46	3	46	0.816907	0.36265	0.427034	0.137098	0.00395359	0.0275671	0.437811	0.00174157	0.00202704	1.11527	0.0395071	0.0232389	0.133986	-0.00405165	0.272882	1.82791	0.545682	0.428765
c3.loc47	3	47	1.18317	0.350772	0.422268	0.289046	0.00591403	0.0282024	0.931735	0.00198076	0.00203075	0.973954	0.0409916	0.0231992	0.170847	-0.000838306	0.274376	1.37328	0.540151	0.424752
c3.loc48	3	48	1.38968	0.436748	0.420673	0.511061	0.0112693	0.0281732	1.16743	0.00259226	0.00212891	0.970818	0.0414376	0.0233269	0.151198	0.00989126	0.276921	1.38719	0.584643	0.426946
c3.loc49	3	49	1.06802	0.49405	0.429515	0.473279	0.0178369	0.0274394	1.08667	0.00249277	0.00203537	0.887993	0.0394225	0.023358	0.295968	0.0270628	0.269803	1.10737	0.582771	0.447699
c3.loc50	3	50	0.924998	0.488806	0.41801	0.491889	0.0190688	0.0269671	1.07601	0.00314934	0.00208138	1.05781	0.036687	0.0230105	0.346306	0.0860673	0.269328	1.01524	0.575487	0.433497
HH.440L	3	51	0.7981	0.50642	0.408924	0.962944	0.0200396	0.0262085	1.22735	0.00341424	0.00196932	0.98455	0.0338909	0.0225763	0.433232	0.0603054	0.263025	0.719691	0.593938	0.416375
c3.loc52	3	52	1.06917	0.688098	0.421129	0.21592	0.0151954	0.026767	1.18484	0.00374667	0.00202307	0.662209	0.0342002	0.0232395	0.499839	0.116684	0.268163	0.890859	0.716524	0.425898
c3.loc53	3	53	1.2446	0.723681	0.422	0.10813	0.0112031	0.0270592	1.07938	0.00380059	0.00202461	0.529381	0.0318939	0.0232978	0.428172	0.191964	0.273833	1.12111	0.800469	0.432472
c3.loc54	3	54	1.24486	0.754871	0.423616	0.0825097	0.00857872	0.0269635	1.15696	0.00403424	0.00202229	0.46512	0.0288668	0.0234672	0.357104	0.212814	0.271838	1.3003	0.90197	0.444779
c3.loc55	3	55	1.3338	0.891464	0.417443	0.112952	0.00390743	0.0268855	1.19191	0.00437449	0.00199216	0.538355	0.0288296	0.0236385	0.633815	0.269633	0.263371	1.55317	0.832474	0.433321
HH.117C	3	56	1.35494	0.969802	0.399433	0.0944045	-0.00167227	0.0263445	1.09331	0.00417822	0.00194777	0.320776	0.0255227	0.0226946	0.577039	0.266918	0.25854	1.22798	0.948732	0.409609
c3.loc57	3	57	1.39315	0.901713	0.407253	0.067674	-0.00309815	0.0265975	1.74306	0.00483949	0.00198116	0.5435	0.0251926	0.0231571	0.434104	0.319	0.263844	1.21323	0.844354	0.421759
c3.loc58	3	58	1.30056	0.796203	0.413098	0.0988514	-0.00408417	0.026418	1.84561	0.00493491	0.00197504	0.593619	0.0244492	0.0234678	0.457223	0.346424	0.264772	1.29549	0.748893	0.419147
c3.loc59	3	59	1.04139	0.738238	0.409902	0.109416	-0.0044516	0.0263895	2.14157	0.00490973	0.0019497	0.601733	0.0252631	0.0228213	0.487736	0.367672	0.261745	0.877034	0.680293	0.419081
GD.296C-Col	3	60	0.530633	0.647686	0.400832	0.0272415	-0.00601955	0.0260856	1.71998	0.00553758	0.00192256	0.246635	0.0247514	0.0225209	0.506995	0.39599	0.258117	0.31938	0.496595	0.413159
c3.loc61	3	61	0.536859	0.594693	0.405303	0.369016	-0.0111022	0.0265773	1.86545	0.00547117	0.00194849	0.37756	0.0230314	0.022839	0.648108	0.415447	0.261773	0.341838	0.494203	0.414481
c3.loc62	3	62	0.537042	0.582196	0.408203	0.235313	-0.0154091	0.0267359	1.89345	0.00539291	0.00197897	0.260947	0.0202254	0.0229226	0.704069	0.426269	0.26216	0.335358	0.475277	0.417853
c3.loc63	3	63	0.55021	0.555039	0.40882	0.278614	-0.0189055	0.0270973	1.75708	0.00533953	0.00196073	0.272449	0.0203889	0.0231268	0.796333	0.440449	0.26381	0.321925	0.465228	0.418667
c3.loc64	3	64	0.460888	0.530232	0.406424	0.321133	-0.0244845	0.0268213	1.61598	0.00513637	0.00196463	0.212561	0.0177454	0.0230779	0.86719	0.432953	0.269112	0.307162	0.439971	0.416567
FD.98C	3	65	0.331966	0.493016	0.405796	0.275556	-0.0259586	0.0261149	1.28707	0.00493166	0.00192715	0.108791	0.0208585	0.0225922	0.602452	0.409107	0.258704	0.233898	0.409511	0.414825
c3.loc66	3	66	0.488276	0.482475	0.412493	0.403218	-0.0302416	0.026424	1.52795	0.00509532	0.00198353	0.20955	0.0153072	0.0229974	0.869394	0.424511	0.266232	0.4414	0.45175	0.422162
c3.loc67	3	67	0.557008	0.470495	0.424252	0.405312	-0.0320561	0.0270403	1.73747	0.0052568	0.00197926	0.185836	0.0147609	0.0235995	0.69674	0.381932	0.268919	0.390383	0.438581	0.430757
c3.loc68	3	68	0.496956	0.422167	0.432248	0.4963	-0.0320318	0.0269998	1.8249	0.0054975	0.00199519	0.192329	0.0116265	0.0244646	0.841782	0.361387	0.269252	0.447101	0.409404	0.437263
c3.loc69	3	69	0.403751	0.384509	0.438262	0.536052	-0.0359885	0.0268719	2.00036	0.00569482	0.00198897	0.162881	0.00622296	0.0239326	0.778361	0.354148	0.267109	0.602885	0.545494	0.458965
c3.loc70	3	70	0.360901	0.445864	0.438457	0.503591	-0.0349814	0.0274295	2.24602	0.00596847	0.00197599	0.148846	0.00527012	0.0239881	0.644375	0.339664	0.266334	0.386446	0.421865	0.439589
c3.loc71	3	71	0.371872	0.348472	0.419162	0.572643	-0.0328941	0.027115	2.32725	0.00617403	0.00197967	0.130383	0.000581943	0.0236217	0.642754	0.323994	0.264794	0.351971	0.419846	0.465799
c3.loc72	3	72	0.267559	0.279219	0.413195	0.51218	-0.0340296	0.0263061	2.19821	0.00582667	0.00193975	0.120866	-0.000911153	0.0229471	0.564769	0.280945	0.263809	0.378864	0.398865	0.452121
AD.182C	3	73	0.107075	0.270783	0.402883	0.440293	-0.0308973	0.0265691	2.15836	0.0060624	0.00190801	0.0412248	-0.00439388	0.0224086	0.267487	0.257214	0.257974	0.145586	0.301174	0.411514
c3.loc74	3	74	0.42666	0.353974	0.407765	0.459853	-0.0302089	0.0267339	2.69494	0.00660493	0.00193876	0.116425	-0.00933426	0.0228622	0.396797	0.294988	0.264681	0.309274	0.384512	0.420549
c3.loc75	3	75	0.430695	0.458971	0.410407	0.364566	-0.0296575	0.0268059	2.76224	0.00663612	0.00192776	0.153804	-0.0105671	0.0228374	0.419463	0.298733	0.274434	0.311782	0.422584	0.420054
c3.loc76	3	76	0.557624	0.5435	0.411673	0.389107	-0.0238768	0.0267835	3.03382	0.00683056	0.00190206	0.233866	-0.0145554	0.0228439	0.45433	0.316435	0.269031	0.383665	0.479834	0.420534
c3.loc77	3	77	0.565406	0.626178	0.40506	0.312353	-0.0226939	0.026722	3.16916	0.00709243	0.00189858	0.280044	-0.0182831	0.0225644	0.388383	0.29687	0.264964	0.394666	0.503255	0.414525
HH.171C-Col/173L	3	78	0.756852	0.662367	0.40176	0.127764	-0.0155941	0.026173	3.34544	0.00709362	0.00187167	0.254924	-0.0203844	0.022306	0.718054	0.2113	0.25527	0.408371	0.565091	0.409266
c3.loc79	3	79	0.696028	0.652554	0.407814	0.429594	-0.0142351	0.0275452	3.61408	0.00772445	0.00190248	0.988421	-0.0285659	0.022819	0.288498	0.229133	0.263541	0.571192	0.533237	0.41532
c3.loc80	3	80	0.715033	0.644333	0.417193	0.812197	-0.0151132	0.0267747	3.85082	0.00808927	0.00191334	1.61728	-0.0364431	0.022995	0.277552	0.231877	0.267322	0.550377	0.503556	0.421996
c3.loc81	3	81	0.766619	0.60926	0.415042	0.477035	-0.0132164	0.0283509	4.13272	0.00830553	0.00189954	1.93548	-0.0395118	0.022763	0.331619	0.2131	0.271015	0.464799	0.49479	0.423823
c3.loc82	3	82	0.788545	0.564731	0.415707	0.376362	-0.00724114	0.0276796	4.56839	0.00864964	0.00188192	1.8736	-0.0474152	0.0225778	0.332356	0.233585	0.264416	0.43016	0.437291	0.416174
c3.loc83	3	83	0.62715	0.521994	0.413374	0.186526	-0.00844034	0.0272758	4.7369	0.00866311	0.00186521	1.74529	-0.058191	0.0220946	0.326122	0.22506	0.261862	0.391492	0.416927	0.415495
BH.109L-Col	3	84	0.362757	0.421417	0.400614	0.304015	-0.00789462	0.0259423	5.28332	0.00871109	0.00181239	1.88314	-0.0599926	0.0218048	0.227247	0.210227	0.257831	0.306283	0.378696	0.410118
c3.loc85	3	85	0.371752	0.420065	0.401076	0.136521	-0.00627505	0.0260686	5.32317	0.00864791	0.00181767	1.82375	-0.0624751	0.0218213	0.22845	0.19733	0.258568	0.358599	0.369317	0.410651
HH.90L-Col	3	86	0.436286	0.41172	0.401645	0.0798787	-0.0077024	0.0261359	5.34925	0.00865664	0.00181801	1.84543	-0.0626557	0.021809	0.264065	0.182477	0.258902	0.362396	0.356781	0.409686
ANL2	4	0	0.0562655	-0.128742	0.414149	0.170888	0.0175466	0.0268544	0.233931	-0.0016133	0.00207888	0.0623479	-0.00820514	0.0232163	1.88305	-0.754405	0.261215	0.195116	-0.275478	0.418712
c4.loc1	4	1	0.101635	-0.140454	0.41912	0.211658	0.0176876	0.0271629	0.283967	-0.00172754	0.00207413	0.128121	-0.00973654	0.0234494	2.02517	-0.779184	0.260289	0.250216	-0.286199	0.423065
c4.loc2	4	2	0.124192	-0.141794	0.416259	0.210167	0.0185398	0.0267285	0.319453	-0.00153508	0.00207261	0.146531	-0.00770033	0.0239562	2.06156	-0.748209	0.258519	0.307905	-0.288013	0.421015
c4.loc3	4	3	0.211187	-0.148878	0.418668	0.252034	0.020787	0.0267049	0.403656	-0.00176608	0.00203919	0.151046	-0.00593219	0.0237176	1.78583	-0.736275	0.261701	0.317	-0.32387	0.422301
c4.loc4	4	4	0.18681	-0.178556	0.412726	0.270626	0.0215793	0.0267356	0.382746	-0.00197809	0.00205081	0.0987531	-0.00480362	0.0231201	1.83633	-0.720424	0.260856	0.267632	-0.30916	0.41914
c4.loc5	4	5	0.194481	-0.212961	0.409761	0.256823	0.0221217	0.027036	0.350497	-0.00191798	0.00202263	0.120104	-0.00567517	0.0230613	1.73955	-0.71524	0.259617	0.292563	-0.28632	0.418157
c4.loc6	4	6	0.239939	-0.210344	0.405598	0.253892	0.0237119	0.0262974	0.368479	-0.00179179	0.00200497	0.158839	-0.00365622	0.022613	1.76648	-0.718575	0.256879	0.247351	-0.300951	0.417288
GH.250C/GA1	4	7	0.18659	-0.202041	0.402825	0.260946	0.0236622	0.0259556	0.198049	-0.00172568	0.00195528	0.0343138	-0.00322616	0.022464	1.67093	-0.698786	0.25342	0.209029	-0.296174	0.413089
c4.loc8	4	8	0.334028	-0.287899	0.414745	0.333804	0.0254197	0.0264417	0.285308	-0.00180998	0.00200614	0.100113	-0.00427399	0.022972	1.6804	-0.685624	0.257917	0.338495	-0.31527	0.419175
c4.loc9	4	9	0.399283	-0.302507	0.423296	0.375828	0.0281168	0.027102	0.284657	-0.00192096	0.00207958	0.0910159	-0.00198468	0.0234572	1.43188	-0.660214	0.261189	0.413436	-0.364692	0.431513
c4.loc10	4	10	0.433276	-0.341191	0.424754	0.431982	0.0333941	0.0279917	0.357648	-0.00213819	0.00219199	0.168738	0.000913281	0.0239793	1.37126	-0.643187	0.266356	0.533042	-0.364918	0.428702
c4.loc11	4	11	0.464214	-0.388962	0.428806	0.449944	0.0344367	0.0278383	0.283555	-0.00153715	0.00218459	0.190553	0.00195653	0.0251909	1.17309	-0.612495	0.272429	0.421618	-0.388276	0.430797
c4.loc12	4	12	0.502677	-0.410605	0.425818	0.504774	0.0374252	0.0276872	0.342604	-0.00198296	0.00211235	0.123243	0.00315395	0.0254962	1.063	-0.581916	0.273751	0.445883	-0.421562	0.43947
c4.loc13	4	13	0.490544	-0.392683	0.43172	0.6001	0.0419646	0.0278558	0.357029	-0.00161953	0.00212117	0.158738	0.00810094	0.0251292	0.915989	-0.541405	0.27518	0.481769	-0.471037	0.452769
c4.loc14	4	14	0.453063	-0.426908	0.425231	0.643564	0.0443364	0.027414	0.429708	-0.00178361	0.00206863	0.181408	0.00881751	0.0253702	0.798691	-0.491486	0.274111	0.586207	-0.505548	0.436256
c4.loc15	4	15	0.489898	-0.464909	0.42682	0.782267	0.0482307	0.0274932	0.615436	-0.00168215	0.00204594	0.214345	0.0112868	0.0248183	0.729678	-0.470023	0.274306	0.57853	-0.518908	0.43766
c4.loc16	4	16	0.522347	-0.446168	0.419674	0.864432	0.0498081	0.0269181	0.618924	-0.0015046	0.00201215	0.233778	0.0116304	0.0248715	0.683118	-0.428307	0.273658	0.500846	-0.495883	0.430158
c4.loc17	4	17	0.507037	-0.485105	0.41571	0.882165	0.05068	0.026527	0.655825	-0.00152316	0.00203789	0.287297	0.00932953	0.0239559	0.598428	-0.362172	0.274503	0.622594	-0.526403	0.42406
c4.loc18	4	18	0.461218	-0.467603	0.410193	0.938839	0.05018	0.026132	0.590492	-0.00179625	0.00204879	0.325613	0.00895426	0.0230111	0.529113	-0.341152	0.269967	0.598144	-0.532662	0.419176
CH.169C	4	19	0.281496	-0.460113	0.405702	0.914111	0.0479318	0.025698	0.173977	-0.00157171	0.00196315	0.0695323	0.0118933	0.0224511	0.241908	-0.250951	0.257965	0.381068	-0.517205	0.412965
c4.loc20	4	20	0.440922	-0.486366	0.408547	0.999105	0.0518326	0.0262108	0.424192	-0.00154266	0.00199014	0.203464	0.0115384	0.0226718	0.446363	-0.288089	0.262178	0.683132	-0.560234	0.413043
c4.loc21	4	21	0.439118	-0.532303	0.410939	0.994843	0.0525764	0.0263118	0.639576	-0.00122704	0.00197867	0.21671	0.0109921	0.0229679	0.38854	-0.301811	0.263663	0.754257	-0.58561	0.415294
c4.loc22	4	22	0.420753	-0.505757	0.415132	0.913955	0.0519486	0.0262891	1.1824	-0.00100186	0.00198695	0.280683	0.011375	0.0231058	0.469543	-0.315222	0.267365	0.891899	-0.655773	0.419282
c4.loc23	4	23	0.503309	-0.50478	0.413254	0.88169	0.0499773	0.0262732	1.30617	-0.000922505	0.00200214	0.18231	0.0099024	0.0229995	0.441516	-0.28937	0.264469	0.925616	-0.635994	0.416723
c4.loc24	4	24	0.555534	-0.512492	0.406872	0.808562	0.0466634	0.0261488	1.10487	-0.00095388	0.00198275	0.19634	0.00975935	0.022896	0.330648	-0.272829	0.26311	0.815711	-0.680612	0.413135
EC.306L	4	25	0.346051	-0.497903	0.402492	0.687455	0.045516	0.0259022	1.31347	-0.000749549	0.00192708	0.196245	0.00924143	0.02247	0.221127	-0.247445	0.259595	0.63524	-0.690089	0.409547
c4.loc26	4	26	0.557855	-0.611336	0.416054	0.810701	0.0479631	0.0265202	0.329631	-0.000883546	0.00198404	0.244506	0.0101841	0.0230911	0.438565	-0.270587	0.266131	0.973886	-0.79106	0.422224
c4.loc27	4	27	0.598422	-0.642417	0.414532	0.870966	0.0487698	0.0264597	0.223827	-0.0010719	0.00200299	0.108425	0.0114174	0.0232688	0.336866	-0.255784	0.271808	1.10626	-0.867767	0.41959
c4.loc28	4	28	0.685945	-0.688451	0.412933	0.906819	0.049933	0.0265341	0.228472	-0.00160121	0.0020068	0.172224	0.00932182	0.0235923	0.410073	-0.239632	0.272278	1.2308	-0.912184	0.415796
c4.loc29	4	29	0.785289	-0.71752	0.40646	0.910288	0.0500873	0.0262139	0.281908	-0.00157674	0.00198191	0.239262	0.0119244	0.023299	0.305406	-0.211206	0.264778	1.56047	-1.0216	0.410113
BH.92L-Col	4	30	0.81823	-0.729875	0.39684	0.820654	0.0492747	0.0256641	0.765804	-0.0015111	0.00192827	0.391619	0.00968102	0.0222024	0.193594	-0.18828	0.257485	1.57293	-1.05954	0.401524
c4.loc31	4	31	1.16057	-0.695872	0.405565	1.11429	0.0543133	0.0257999	0.226708	-0.0016892	0.00196984	0.158816	0.00669514	0.0225231	0.186598	-0.211199	0.259289	1.61251	-1.01887	0.409983
c4.loc32	4	32	1.12633	-0.669433	0.409096	1.32573	0.0589266	0.0255987	0.251431	-0.00171435	0.00196826	0.120625	0.00499938	0.0225095	0.193994	-0.221071	0.259323	1.63771	-1.02569	0.408369
FD.154L	4	33	0.551115	-0.60896	0.398763	1.30133	0.0626144	0.025426	0.185081	-0.00160764	0.00194689	0.00243296	0.00202716	0.0224215	0.164362	-0.217085	0.257261	1.14109	-0.917236	0.403976
c4.loc34	4	34	0.675948	-0.661174	0.403305	1.30038	0.0559402	0.0260882	0.458059	-0.00224465	0.00197882	0.199715	0.00436433	0.0227746	0.334773	-0.209431	0.264135	1.30786	-0.974346	0.410104
c4.loc35	4	35	0.84042	-0.711206	0.407355	0.880073	0.0498111	0.0266271	0.462222	-0.00250933	0.00199807	0.548005	0.00395549	0.0230046	0.209279	-0.177442	0.266824	1.53367	-1.04067	0.413438
c4.loc36	4	36	0.880543	-0.768319	0.406351	0.803025	0.0417431	0.0266875	0.642017	-0.00322715	0.00201284	0.562367	0.00536165	0.0234031	0.168302	-0.159995	0.267824	1.57507	-1.05925	0.413414
c4.loc37	4	37	0.935398	-0.78318	0.403553	0.49292	0.0343904	0.0266056	0.784847	-0.00352211	0.00197815	0.624296	0.0048285	0.0227321	0.168417	-0.144502	0.262533	1.68193	-1.0825	0.406827
CD.84C-Col/85L	4	38	0.917023	-0.792379	0.397719	0.590027	0.0211191	0.0257694	0.879289	-0.00388045	0.00196053	0.079509	0.0107225	0.0221936	0.0743542	-0.129928	0.257581	1.6157	-1.0987	0.402919
c4.loc39	4	39	1.11413	-0.844103	0.404349	0.356949	0.0236214	0.0267912	1.56802	-0.00454468	0.001993	0.265071	0.0103662	0.0229073	0.147845	-0.160454	0.261736	1.7204	-1.13035	0.407564
c4.loc40	4	40	1.14182	-0.881544	0.408527	0.524239	0.0230103	0.0264689	1.50282	-0.00467626	0.00201582	0.319207	0.0140756	0.0230596	0.169725	-0.19193	0.26409	1.82854	-1.11424	0.41848
c4.loc41	4	41	1.25437	-0.929637	0.408973	0.57251	0.0223482	0.0269324	1.53427	-0.00446065	0.00207646	0.30699	0.0156351	0.0232621	0.202196	-0.219646	0.264685	1.79275	-1.15509	0.414918
c4.loc42	4	42	1.25678	-0.928412	0.406999	0.619244	0.0216679	0.0266279	1.83654	-0.00504784	0.00201254	0.566804	0.0166314	0.0231073	0.25007	-0.24566	0.264621	1.78012	-1.12878	0.413736
c4.loc43	4	43	1.25552	-0.907188	0.403258	0.280116	0.0187873	0.026483	1.73818	-0.00508808	0.00198947	0.862943	0.0112882	0.0230834	0.276011	-0.26618	0.262746	1.81557	-1.13468	0.407873
g4539	4	44	1.55873	-0.936987	0.395756	0.400314	0.0185869	0.0259816	1.53236	-0.00501294	0.0019224	1.44998	0.00904101	0.0223212	0.264671	-0.27218	0.259066	1.90851	-1.12588	0.402876
c4.loc45	4	45	1.4277	-0.958381	0.401868	0.634586	0.0178048	0.0263957	1.41591	-0.00489163	0.00195626	0.749452	0.0113458	0.0226381	0.304716	-0.275251	0.262434	1.89684	-1.12732	0.410446
c4.loc46	4	46	1.44398	-0.921141	0.409095	0.816054	0.0153246	0.0263735	1.29294	-0.00471601	0.00196859	0.768992	0.0155535	0.023027	0.288507	-0.262827	0.264811	1.76251	-1.14021	0.412046
c4.loc47	4	47	1.56807	-0.983786	0.403141	0.70191	0.0177698	0.0263821	1.14147	-0.00434642	0.00196901	0.531106	0.0172965	0.0228535	0.281171	-0.246854	0.262107	1.79556	-1.09927	0.406346
CD.329C-Col/CH42	4	48	1.22161	-0.904103	0.396504	0.67602	0.0136829	0.0257276	0.944584	-0.00391116	0.00193106	0.642508	0.0173166	0.022328	0.222205	-0.231686	0.258019	1.48811	-1.03021	0.403417
c4.loc49	4	49	1.40399	-0.902853	0.401889	0.497183	0.0142298	0.0260713	1.16587	-0.00430963	0.00195287	0.706135	0.015086	0.0226121	0.466649	-0.231118	0.262548	1.61763	-1.02644	0.408111
c4.loc50	4	50	1.35559	-0.879054	0.400278	0.93946	0.0122582	0.0263385	1.36319	-0.00463547	0.00197345	0.465063	0.0105496	0.0231779	0.577168	-0.22774	0.264466	1.52417	-1.02356	0.409619
c4.loc51	4	51	1.2369	-0.879921	0.401442	0.589448	0.0107062	0.0267013	1.50531	-0.00498734	0.00194153	0.198061	0.00654829	0.0227738	0.332432	-0.223696	0.265276	1.46633	-1.00582	0.40723
FD.167L-Col	4	52	0.928211	-0.830753	0.397919	0.0319447	0.00877288	0.0259555	1.51789	-0.00488242	0.00191559	0.024796	0.000867587	0.0222988	0.174651	-0.257519	0.257207	1.26293	-0.962067	0.405256
c4.loc53	4	53	1.13613	-0.863731	0.406055	0.0678104	0.0110245	0.0264865	1.90356	-0.0053908	0.00196025	0.249304	-0.00039272	0.022757	0.675221	-0.302109	0.276089	1.46994	-1.01047	0.412512
c4.loc54	4	54	1.20408	-0.872548	0.408512	0.12263	0.0140244	0.0266396	1.95916	-0.00569856	0.00199641	0.0739201	-0.00460441	0.0232231	0.552274	-0.340452	0.273441	1.65037	-1.07731	0.414127
c4.loc55	4	55	1.33649	-0.897978	0.410198	0.200982	0.0168495	0.0265128	2.20332	-0.00602446	0.00198288	0.104389	-0.00867667	0.0231694	0.714827	-0.405794	0.264344	1.7398	-1.0917	0.413233
c4.loc56	4	56	1.40336	-0.907346	0.404371	0.191128	0.0170654	0.026473	2.2337	-0.00610152	0.00194484	0.153858	-0.0127173	0.0228669	1.08056	-0.448309	0.26275	1.86409	-1.11266	0.408931
CH.70L/71C-Col	4	57	1.03949	-0.866515	0.398475	0.131906	0.0198801	0.0259751	2.40454	-0.006009	0.00190263	0.126503	-0.0143408	0.0223768	0.964962	-0.472809	0.257296	1.64985	-1.10665	0.403526
c4.loc58	4	58	3.11227	-0.906483	0.386495	0.337004	0.0225637	0.0264875	2.70096	-0.00605965	0.0019527	0.267525	-0.0168493	0.0226868	0.81257	-0.447892	0.261703	2.69897	-1.26101	0.432559
c4.loc59	4	59	2.20527	-1.01823	0.408293	0.366922	0.0264089	0.0268953	2.74103	-0.00594769	0.00195108	0.234982	-0.0186027	0.0229093	1.12907	-0.462584	0.261262	3.07018	-1.30325	0.41275
c4.loc60	4	60	2.33536	-1.04035	0.405157	0.408559	0.0250691	0.0266177	2.43722	-0.00572092	0.00196727	0.378999	-0.0229424	0.0226353	0.734895	-0.430696	0.26525	2.86638	-1.24634	0.431877
HH.159C-Col	4	61	0.976663	-0.848824	0.400637	0.198568	0.0237493	0.0260416	1.81995	-0.00527403	0.00191996	0.26368	-0.0243545	0.0223796	0.62527	-0.398081	0.258664	1.68288	-1.13728	0.404657
c4.loc62	4	62	0.997607	-0.848742	0.404557	0.297199	0.0269481	0.0263386	1.74422	-0.00522716	0.00195433	0.700691	-0.0295593	0.0226689	0.810432	-0.418562	0.263167	1.68548	-1.11462	0.407557
c4.loc63	4	63	0.937077	-0.820544	0.404755	0.298306	0.0267985	0.0264202	1.9159	-0.00540361	0.00197554	0.73188	-0.0346097	0.0227171	0.894414	-0.439042	0.262972	1.59936	-1.08779	0.409028
c4.loc64	4	64	0.848909	-0.778528	0.402364	0.338618	0.0265672	0.0261809	1.87097	-0.00519784	0.00194241	0.768398	-0.0370398	0.0228371	1.01206	-0.472168	0.260296	1.59604	-1.09119	0.407482
GB.490C	4	65	0.788243	-0.756529	0.400867	0.233168	0.0222663	0.025955	1.35376	-0.00484583	0.0019259	0.77184	-0.0411564	0.0221973	0.811493	-0.492947	0.257399	1.49435	-1.06401	0.405014
c4.loc66	4	66	0.950395	-0.746893	0.406331	0.358736	0.0301711	0.0268095	1.48162	-0.00476374	0.0019662	0.804845	-0.0413469	0.022705	1.34481	-0.5535	0.26797	1.48594	-1.01403	0.412476
c4.loc67	4	67	0.806744	-0.737524	0.411729	0.604117	0.0309585	0.0267459	1.44653	-0.00470544	0.00199326	0.797988	-0.0409044	0.0230816	1.81974	-0.556487	0.278684	1.49718	-1.02084	0.41757
c4.loc68	4	68	0.805586	-0.725104	0.415293	0.574135	0.0334299	0.027121	1.23588	-0.00453714	0.00203737	0.827164	-0.0415778	0.0233771	2.14486	-0.530872	0.284907	1.40761	-1.04475	0.424138
c4.loc69	4	69	0.691896	-0.657519	0.416401	0.540537	0.0347305	0.0274705	1.01754	-0.00413902	0.00202901	0.804176	-0.041318	0.0234702	2.32211	-0.563587	0.291731	1.1873	-0.938965	0.424704
c4.loc70	4	70	0.550594	-0.613117	0.41684	0.634712	0.0361754	0.0275028	0.914122	-0.00379569	0.00202984	0.701847	-0.0378992	0.0233016	2.01219	-0.599353	0.269129	1.12122	-0.874189	0.42744
c4.loc71	4	71	0.52379	-0.587488	0.414765	0.722874	0.0385156	0.0270015	1.06882	-0.00355611	0.00200805	0.723763	-0.0368227	0.0228345	2.10557	-0.526583	0.269068	1.11319	-0.840724	0.42031
c4.loc72	4	72	0.45381	-0.528839	0.407173	0.597332	0.0371048	0.0265239	0.835145	-0.0035933	0.00205488	0.672399	-0.0358748	0.0227995	1.51765	-0.513394	0.267921	0.97922	-0.812084	0.414137
GB.750C	4	73	0.320201	-0.476637	0.400861	0.428739	0.0363494	0.0258789	0.537065	-0.00280621	0.00196336	0.561629	-0.0362194	0.0222392	0.942365	-0.527372	0.256171	0.821931	-0.767228	0.407869
c4.loc74	4	74	0.386306	-0.452437	0.403129	0.467301	0.033164	0.0261385	0.705675	-0.00290149	0.00195001	0.914775	-0.0348237	0.0226635	1.057	-0.544409	0.261012	0.903123	-0.767483	0.410112
c4.loc75	4	75	0.33327	-0.438661	0.407762	0.535217	0.03509	0.0262901	0.741132	-0.0028436	0.00199463	0.848869	-0.0371915	0.0227589	1.06143	-0.543523	0.262064	0.878596	-0.774446	0.415469
c4.loc76	4	76	0.342317	-0.437965	0.407379	0.595571	0.037318	0.0263894	0.707108	-0.00304849	0.00198412	0.903414	-0.0383066	0.0237099	1.02411	-0.553505	0.267369	0.876862	-0.753831	0.416521
c4.loc77	4	77	0.389452	-0.417038	0.412396	0.699052	0.0380497	0.0262925	0.588615	-0.00299149	0.00204553	0.784456	-0.0345108	0.0233965	1.04393	-0.535174	0.264223	0.834773	-0.733866	0.415749
c4.loc78	4	78	0.453681	-0.36956	0.413461	0.665778	0.0398119	0.0265512	0.684236	-0.00262174	0.00208337	0.68617	-0.0346243	0.0235476	1.10999	-0.52121	0.266515	0.783523	-0.718617	0.415866
c4.loc79	4	79	0.436261	-0.371546	0.414438	0.655874	0.0382399	0.0265865	0.773431	-0.00244203	0.00205732	0.699254	-0.0384519	0.0244129	1.20014	-0.494626	0.262097	0.772098	-0.691308	0.41257
BH.342C/347L-Col	4	80	0.377197	-0.351449	0.413155	0.610353	0.0378622	0.0264207	0.983548	-0.00243775	0.00201888	0.674282	-0.0366597	0.0246347	1.3009	-0.488206	0.261983	0.770713	-0.684359	0.412879
FD.207L	5	0	5.42023	1.93959	0.383489	0.733422	NA	NA	6.9922	0.0106106	0.00180953	0.34134	0.0134178	0.0233933	0.217453	0.23174	0.267476	4.92913	1.95043	0.390031
c5.loc1	5	1	5.71176	1.81131	0.364015	0.824477	0.0440326	0.0261577	6.8675	0.0108111	0.00181171	0.670652	0.00855234	0.0226919	0.195066	0.228046	0.265281	5.05163	1.95356	0.393409
c5.loc2	5	2	6.21775	1.83641	0.363013	0.675446	0.0407103	0.0263919	6.93111	0.0106899	0.00179826	0.134209	0.00755634	0.0229818	0.197846	0.20848	0.26388	5.942	1.83029	0.372294
CH.690C	5	3	7.18442	1.84654	0.362826	0.562286	0.0417914	0.0261876	6.90591	0.0107389	0.00181046	0.0261419	0.00508238	0.0230341	0.136625	0.199597	0.263983	5.22697	1.89474	0.370845
c5.loc4	5	4	5.95002	2.00784	0.394253	0.676256	0.0439477	0.0267529	7.76276	0.0111953	0.00181354	0.0682188	0.00422112	0.0233071	0.418888	0.291164	0.272697	5.32609	1.94841	0.406168
c5.loc5	5	5	5.99476	2.074	0.398913	0.687691	0.0455035	0.0268747	8.46601	0.0119427	0.00184854	0.0596219	0.00140971	0.0235022	0.334011	0.301324	0.274863	5.60126	2.03077	0.403295
c5.loc6	5	6	6.09566	2.09173	0.392788	0.780328	0.0484212	0.0270748	9.1339	0.0122964	0.00179768	0.0255021	-0.00130398	0.0238321	0.591452	0.328038	0.281683	5.50319	2.00615	0.401673
c5.loc7	5	7	6.14623	2.08291	0.392456	0.864555	0.051228	0.0269743	10.0212	0.0126508	0.00177088	0.100564	-0.00135047	0.0236045	0.413846	0.316271	0.276906	5.8273	1.99221	0.402015
BH.144L	5	8	7.53181	1.99632	0.377803	1.04	0.0531703	0.0266244	10.196	0.0127767	0.00175718	0.0665971	-0.00173344	0.023448	0.552582	0.340725	0.26731	7.01907	2.01184	0.38868
c5.loc9	5	9	7.49373	2.24195	0.387246	1.12191	0.0539388	0.0276739	10.7254	0.0133118	0.00177673	0.38152	-0.0108731	0.0238345	0.509799	0.378214	0.275826	6.14233	2.09245	0.402221
c5.loc10	5	10	8.33683	2.39569	0.407022	1.09946	0.0531566	0.028002	11.2622	0.0137846	0.00178428	0.452891	-0.0142031	0.0243229	0.565888	0.403337	0.278582	7.69653	2.33327	0.407199
c5.loc11	5	11	8.91664	2.39986	0.397361	1.01174	0.0531619	0.0277844	11.5587	0.0139934	0.00178879	0.402624	-0.0209392	0.0244687	0.59896	0.42963	0.276251	8.49498	2.35085	0.399845
c5.loc12	5	12	9.09716	2.58275	0.394968	1.04005	0.0536359	0.0281233	11.5768	0.0140142	0.00178896	0.512338	-0.0241993	0.0241474	0.600884	0.431	0.274992	9.0985	2.52606	0.390088
EC.198L-Col	5	13	12.467	2.43617	0.360651	0.888864	0.052204	0.0273972	11.2634	0.0136703	0.00176934	0.330332	-0.0262485	0.0236233	0.583325	0.442592	0.272362	12.7805	2.52627	0.366396
c5.loc14	5	14	12.0103	2.63482	0.379294	1.0769	0.0536749	0.0280892	12.5551	0.0143564	0.00175737	0.344346	-0.0251352	0.0238558	0.669181	0.432311	0.279511	14.5958	2.77909	0.374571
c5.loc15	5	15	12.8328	2.90773	0.379164	1.07292	0.0559999	0.027844	13.1849	0.0144784	0.00173217	0.411848	-0.0249957	0.0239327	0.554653	0.382535	0.27666	13.678	2.92139	0.38763
BH.325L	5	16	13.4139	3.02873	0.353011	0.88821	0.0517202	0.0271528	13.4367	0.0145421	0.00170083	0.16588	-0.0198396	0.023471	0.56346	0.312088	0.270574	13.8603	3.13362	0.358695
c5.loc17	5	17	14.9552	3.27072	0.355114	1.13271	0.0608013	0.0276728	14.9922	0.0152405	0.00170819	0.333684	-0.021035	0.0243704	0.486615	0.366373	0.288105	15.31	3.29919	0.357358
c5.loc18	5	18	15.1382	3.22397	0.350273	1.29489	0.0636704	0.0274492	16.5467	0.0158691	0.00166218	0.287519	-0.0203112	0.0239969	0.448658	0.328818	0.27923	15.4653	3.33317	0.359683
c5.loc19	5	19	15.5656	3.26052	0.349743	1.46036	0.0686833	0.0272718	16.9743	0.016011	0.00163183	0.301774	-0.0224118	0.0244763	0.48416	0.299638	0.276564	14.9845	3.26834	0.358856
BH.107L-Col	5	20	14.7592	3.13166	0.344003	1.48993	0.0687834	0.0266176	16.8664	0.0158752	0.00161563	0.192954	-0.0212743	0.023368	0.504294	0.249681	0.268568	14.4984	3.16679	0.352472
c5.loc21	5	21	15.3052	3.2062	0.347587	1.65447	0.0721675	0.0268841	17.1762	0.0161826	0.00162655	0.436108	-0.0220881	0.023593	0.275373	0.273446	0.272943	15.0051	3.23086	0.352539
c5.loc22	5	22	15.6384	3.21567	0.343209	1.69595	0.0735033	0.0268675	16.9161	0.0160657	0.00163636	0.339493	-0.0204333	0.0235034	0.286796	0.270643	0.274279	15.1932	3.2546	0.352897
c5.loc23	5	23	15.7687	3.25187	0.345831	1.77402	0.0753801	0.0266195	16.8992	0.0160478	0.00163973	0.338064	-0.0182731	0.023698	0.211961	0.239402	0.271516	14.7831	3.17957	0.352377
AD.114C-Col	5	24	15.4606	3.05642	0.338741	1.78673	0.0743877	0.0264244	15.9435	0.0153306	0.0016335	0.193302	-0.0175086	0.023282	0.282586	0.200925	0.268472	14.2971	2.98498	0.359593
c5.loc25	5	25	16.0881	3.26596	0.346066	1.8958	0.0774917	0.026782	16.8261	0.0154627	0.0016515	0.221919	-0.0161104	0.0240733	0.493279	0.143117	0.276869	14.7863	3.17291	0.351407
c5.loc26	5	26	16.5893	3.38343	0.351173	2.05706	0.0809905	0.0272073	17.5932	0.0154928	0.00166085	0.237608	-0.0155928	0.0243133	0.339338	0.136668	0.285665	15.5583	3.26582	0.351834
c5.loc27	5	27	17.937	3.38617	0.339595	2.04072	0.0799363	0.0274461	17.6053	0.0159937	0.00164777	0.199627	-0.0159942	0.0239816	0.303421	0.12437	0.291884	15.6507	3.34636	0.357722
c5.loc28	5	28	17.2292	3.35574	0.341233	1.92536	0.0794375	0.0277847	16.7337	0.0158408	0.00164424	0.244168	-0.0108375	0.0245204	0.416101	0.0750254	0.289319	17.4018	3.38241	0.346946
c5.loc29	5	29	17.2057	3.33861	0.336299	1.8225	0.0757558	0.0271514	15.67	0.0152837	0.00168373	0.241542	-0.0122062	0.0243535	0.219093	0.0195493	0.291647	16.881	3.37407	0.346714
c5.loc30	5	30	16.9306	3.30261	0.336503	1.85849	0.0752067	0.0267739	14.9724	0.0148177	0.00165887	0.166258	-0.00948903	0.0238909	0.373824	0.00154235	0.273744	16.3748	3.31329	0.346662
DF.184L-Col	5	31	15.8326	3.17342	0.334954	1.80402	0.0758547	0.0265602	13.8824	0.0142839	0.00166477	0.13243	-0.00755631	0.0232925	0.0828725	-0.0329907	0.271557	14.8737	3.17517	0.347568
c5.loc32	5	32	16.3183	3.29528	0.344752	2.38266	0.0780166	0.0267349	13.1578	0.0143078	0.0016954	0.139096	-0.00546141	0.0238765	0.31162	-0.0282242	0.275228	15.4729	3.24974	0.349226
c5.loc33	5	33	16.8663	3.31372	0.336066	3.42872	0.0881426	0.0267914	12.7924	0.0142185	0.00171208	0.114648	-0.0041427	0.0240359	0.199917	-0.0644713	0.284217	16.0605	3.30421	0.351005
c5.loc34	5	34	16.8827	3.32257	0.335523	3.08208	0.0855281	0.0272579	12.4991	0.0141378	0.00171998	0.121653	-0.00479551	0.0239499	0.336541	-0.0777812	0.282356	15.8732	3.29494	0.350627
c5.loc35	5	35	16.475	3.22435	0.333329	3.11816	0.0924652	0.0276477	11.9157	0.013805	0.00173709	0.199925	-0.00240164	0.0241937	0.32811	-0.0825111	0.27472	14.9286	3.20695	0.353512
c5.loc36	5	36	15.8614	3.16273	0.333215	3.32675	0.0965602	0.0268236	11.5231	0.0134382	0.00172921	0.201798	-0.000800617	0.0236156	0.256251	-0.0747455	0.27375	14.2557	3.12484	0.35458
GH.117C	5	37	15.5328	3.09673	0.330363	2.87892	0.0937305	0.025474	11.4884	0.0130174	0.00170129	0.125673	0.00240293	0.0230258	0.0912527	-0.0719969	0.26449	13.5624	2.99795	0.347093
c5.loc38	5	38	16.0571	3.18052	0.331551	3.19074	0.0982744	0.0255645	10.928	0.0130416	0.0017321	0.131782	-0.00386773	0.023785	0.203662	-0.0735278	0.27006	13.818	3.04996	0.351323
c5.loc39	5	39	16.0633	3.20574	0.335578	3.44362	0.10196	0.0254882	10.662	0.0131244	0.0017557	0.192822	-0.00816712	0.0235634	0.157218	-0.0709239	0.274049	13.5736	3.02977	0.352625
c5.loc40	5	40	15.8308	3.13571	0.331649	3.55714	0.103121	0.0253819	9.86448	0.0125464	0.00179467	0.115184	-0.0102864	0.0234395	0.164587	-0.0738847	0.267821	13.2778	2.98983	0.353148
c5.loc41	5	41	15.3487	3.09975	0.336731	3.62025	0.102807	0.0252625	9.17734	0.0119825	0.00177519	0.380126	-0.0137727	0.0229438	0.488107	-0.0852027	0.263661	12.8063	2.92613	0.352829
GH.121L-Col	5	42	14.6793	NA	NA	3.58187	0.103679	0.0249419	8.02093	0.0113775	0.00175197	0.119105	NA	NA	0.022233	-0.0937758	0.260923	11.9029	2.84176	0.350762
c5.loc43	5	43	14.8832	3.03333	0.333062	3.59406	0.102838	0.025129	7.98039	0.0111481	0.00177771	0.186485	-0.0175305	0.022684	0.222977	-0.124918	0.264418	11.935	2.81868	0.358322
c5.loc44	5	44	14.5243	2.99587	0.333559	3.48831	0.102039	0.0252025	7.61518	0.010975	0.00179348	0.180002	-0.0175432	0.0227482	0.283526	-0.128487	0.264391	11.2673	2.76123	0.359125
AD.129L-Col	5	45	14.7301	2.89499	0.329788	3.49152	0.0985621	0.0248743	7.37658	0.0107745	0.00177567	0.130518	-0.0167324	0.022486	0.108654	-0.156516	0.260183	11.8008	2.6572	0.35106
c5.loc46	5	46	13.8192	2.90729	0.338346	3.32424	0.0986405	0.0250701	7.36228	0.0103506	0.00182471	0.221686	-0.0193754	0.0228267	0.389953	-0.144509	0.265582	10.6068	2.68643	0.361143
c5.loc47	5	47	13.2257	2.90442	0.34432	3.15817	0.0959008	0.025284	6.91542	0.0102932	0.00183859	0.267708	-0.0199213	0.022897	0.853708	-0.0574672	0.261657	10.5671	2.69593	0.362677
c5.loc48	5	48	12.7605	2.84429	0.349181	2.97634	0.0921232	0.0253916	6.26883	0.00954988	0.00185887	0.263301	-0.0198397	0.022685	0.604867	0.0206267	0.265536	10.2598	2.63328	0.363499
HH.480C	5	49	12.5295	2.69456	0.339347	2.69199	0.0865495	0.0251235	4.74353	0.00851846	0.00186113	0.189882	-0.020314	0.0224436	0.0716415	0.104335	0.260884	10.7806	2.54659	0.355962
c5.loc50	5	50	11.7149	2.69932	0.350503	2.59063	0.0876723	0.0256082	4.65539	0.00869176	0.00188619	0.251152	-0.0176149	0.0229474	0.237433	0.0937933	0.265346	9.97207	2.56858	0.369584
c5.loc51	5	51	11.2709	2.6616	0.354994	2.73947	0.0911405	0.0259553	4.09754	0.00839479	0.00191982	0.314673	-0.0122586	0.0233143	0.118655	0.0387102	0.270894	9.35557	2.55502	0.377094
c5.loc52	5	52	10.2587	2.59839	0.363541	2.8199	0.0909259	0.0260062	3.52186	0.00791809	0.00195612	0.204891	-0.00892425	0.0234378	0.094026	0.0165369	0.273162	8.86778	2.50162	0.385483
c5.loc53	5	53	9.65502	2.56159	0.371666	2.66194	0.0890478	0.0259538	3.14589	0.00740579	0.00195504	0.125661	-0.00360987	0.0235309	0.0870099	-0.00710251	0.274226	7.88591	2.38175	0.385999
c5.loc54	5	54	8.59371	2.44822	0.374181	2.69419	0.0896426	0.0259714	3.09038	0.00708757	0.00194665	0.127597	-0.000394964	0.0237707	0.0966542	-0.0569493	0.26969	7.42795	2.30539	0.390508
c5.loc55	5	55	7.96837	2.31977	0.374663	2.78389	0.0909787	0.0257774	2.60788	0.00670389	0.00196693	0.126739	0.00712831	0.0231314	0.170912	-0.0951832	0.266902	6.70847	2.19826	0.385472
BH.96L-Col	5	56	7.5119	2.26221	0.370138	3.0543	0.0880221	0.0254307	2.0272	0.00590328	0.00193487	0.133039	0.00713885	0.0229823	0.160422	-0.0965512	0.264977	6.55582	2.14442	0.388819
c5.loc57	5	57	7.16502	2.18458	0.38867	2.81547	0.0826262	0.0264485	1.9201	0.00571402	0.00197721	0.341062	0.00885423	0.0234319	0.0951731	-0.131353	0.267871	6.96158	2.00069	0.436956
c5.loc58	5	58	6.58349	2.08505	0.390035	2.38928	0.0818521	0.0270657	1.78615	0.00547208	0.00197891	0.406969	0.0073501	0.0236411	0.127667	-0.173738	0.270152	6.07823	2.0492	0.41594
c5.loc59	5	59	6.42515	2.08645	0.390865	2.14165	0.0772843	0.0270911	1.61175	0.00516167	0.00199815	0.504064	0.0062899	0.0241401	0.159021	-0.192345	0.272991	5.51052	1.91102	0.450919
c5.loc60	5	60	5.27846	2.04454	0.41006	2.02399	0.0741734	0.0268101	1.5027	0.00478518	0.00202001	0.336093	0.00328718	0.024295	0.19658	-0.19723	0.271445	4.66454	1.78838	0.415581
c5.loc61	5	61	4.46851	1.85358	0.398104	1.72924	0.0666922	0.0266749	1.41781	0.00460923	0.00202132	0.189806	0.000263828	0.023824	0.189087	-0.228787	0.270251	4.86335	1.57113	0.441165
CH.60C	5	62	3.44534	1.5978	0.396875	1.18526	0.0580386	0.0263265	1.81292	0.00400355	0.00195796	0.296608	-0.00581488	0.0229897	0.224969	-0.235793	0.265766	2.33018	1.37483	0.418076
c5.loc63	5	63	3.66263	1.64378	0.40241	1.34059	0.0639007	0.0267995	1.27405	0.00409456	0.0020529	1.09359	-0.0142339	0.0238782	0.223266	-0.224647	0.27179	2.41942	1.35607	0.422508
c5.loc64	5	64	3.42441	1.60815	0.407278	1.48007	0.0670156	0.0270688	1.14825	0.00401703	0.00205549	2.36579	-0.0218621	0.0225793	0.25038	-0.244283	0.269726	2.17972	1.33255	0.439479
c5.loc65	5	65	3.10154	1.51572	0.409112	1.53818	0.0674985	0.026734	0.973684	0.00395915	0.00204969	1.4367	-0.0241777	0.0226627	0.251137	-0.22355	0.271626	1.82098	1.17647	0.434783
CD.179L	5	66	2.58361	1.40072	0.40307	1.91502	0.0700971	0.0262008	1.02241	0.00365724	0.00200027	0.374757	-0.0216721	0.0231318	0.188204	-0.235455	0.2676	1.38882	1.0705	0.425198
c5.loc67	5	67	2.55292	1.39507	0.410869	1.70877	0.0718919	0.0274756	0.882814	0.00322958	0.00204145	0.225912	-0.0198419	0.0237453	0.265445	-0.247948	0.270563	1.34313	1.06333	0.431951
c5.loc68	5	68	2.39934	1.37396	0.412995	1.60886	0.0675902	0.0275895	0.930214	0.00273135	0.0020604	0.180473	-0.0148957	0.0237157	0.255479	-0.266854	0.270996	1.23477	0.995798	0.429978
c5.loc69	5	69	2.16547	1.2965	0.411926	1.3191	0.0629265	0.0277119	0.657063	0.00243327	0.00206758	0.167239	-0.0117374	0.0236766	0.283666	-0.281793	0.270363	1.15862	0.981735	0.4349
CD.116L	5	70	1.94208	1.22269	0.408177	1.24026	0.0536785	0.0266122	0.487036	0.0019398	0.00201747	0.213067	-0.00702876	0.023291	0.268864	-0.286911	0.265898	0.940877	0.884746	0.429704
c5.loc71	5	71	1.87166	1.1978	0.414133	1.11446	0.0580303	0.0270486	0.512154	0.00208401	0.00208256	0.194665	-0.00923098	0.0239506	0.322391	-0.284463	0.272211	0.947003	0.868134	0.43807
c5.loc72	5	72	1.77645	1.16743	0.423323	1.08186	0.0563138	0.0278104	0.522956	0.00214308	0.00211574	0.265672	-0.0110174	0.0241883	0.324409	-0.261904	0.276442	0.968694	0.821286	0.440972
c5.loc73	5	73	1.68326	1.12234	0.426068	0.919416	0.0546811	0.0279578	0.394063	0.00191469	0.0021201	0.257639	-0.0147959	0.0244407	0.338176	-0.257614	0.276918	0.849656	0.821821	0.449149
c5.loc74	5	74	1.53949	1.07145	0.440756	0.934398	0.0546602	0.0284596	0.272153	0.00183532	0.002182	0.361285	-0.0148665	0.0246011	0.234119	-0.222712	0.279213	0.674146	0.643831	0.457124
c5.loc75	5	75	1.43955	1.00299	0.432404	0.895791	0.0530086	0.0283091	0.266046	0.00171153	0.00213867	0.596779	-0.0157784	0.0240129	0.464249	-0.226602	0.277779	0.530793	0.650186	0.446545
DFR	5	76	1.15834	0.95024	0.428169	0.897759	0.0508743	0.027698	0.235054	0.001839	0.00209943	1.46266	-0.0193641	0.0236509	0.759102	-0.249929	0.273803	0.463909	0.580942	0.44136
c5.loc77	5	77	1.04646	0.923457	0.432544	0.883256	0.0535316	0.0279957	0.303543	0.00160946	0.00213311	0.651155	-0.0166911	0.0248468	0.583598	-0.245468	0.280835	0.400648	0.558467	0.447347
c5.loc78	5	78	1.18459	0.914612	0.436676	1.08536	0.0575914	0.0281462	0.257566	0.0011737	0.00213168	0.444046	-0.0167053	0.0246229	0.544182	-0.272945	0.279587	0.44655	0.53585	0.450569
c5.loc79	5	79	1.06229	0.842879	0.441256	1.20119	0.0628499	0.0286055	0.388044	0.0008056	0.00211018	0.188725	-0.0159448	0.0248079	0.533854	-0.261058	0.283009	0.349048	0.467562	0.448843
c5.loc80	5	80	0.725971	0.697919	0.435825	1.22273	0.0626423	0.0280199	0.20613	0.000517231	0.00212781	0.249145	-0.0160179	0.0247348	0.420669	-0.273136	0.279274	0.283785	0.403608	0.448438
c5.loc81	5	81	0.519632	0.598761	0.429086	1.32239	0.0635135	0.0278592	0.164466	0.000193156	0.00209272	0.287414	-0.01269	0.0239802	0.447061	-0.262669	0.273808	0.13738	0.284812	0.442845
AD.75C-Col	5	82	0.577121	0.47622	0.419801	1.58552	0.0638221	0.0269234	0.013684	-9.23e-05	0.00204716	1.29878	-0.0100898	0.0229754	0.744986	-0.248414	0.266262	0.316559	0.201277	0.429287
c5.loc83	5	83	0.469982	0.478023	0.433758	1.40303	0.0658375	0.0272173	0.175756	-0.000587249	0.00209101	0.369648	-0.0101292	0.0236423	1.43156	-0.34204	0.272643	0.0700957	0.193794	0.439608
c5.loc84	5	84	0.377058	0.487016	0.432173	1.37143	0.0648883	0.0276482	0.179447	-0.000882924	0.00217597	0.10337	-0.00708375	0.0244216	2.1296	-0.267233	0.269683	0.0475216	0.16945	0.441521
c5.loc85	5	85	0.289985	0.446659	0.440873	1.33044	0.0658191	0.0277726	0.242897	-0.00121315	0.00218669	0.111673	-0.00238741	0.0247621	2.69165	-0.415633	0.275679	0.0638411	0.158457	0.442238
c5.loc86	5	86	0.289432	0.405259	0.438205	1.32661	0.0663119	0.0277117	0.171568	-0.00146884	0.00215728	0.192496	-0.00125172	0.0246253	1.80489	-0.352872	0.270673	0.0432137	0.10916	0.443631
c5.loc87	5	87	0.256493	0.381036	0.430348	1.39357	0.0650823	0.0273334	0.254464	-0.00138909	0.00218339	0.156447	0.00418851	0.0249085	1.43659	-0.317978	0.274114	0.0541182	0.0887591	0.438955
c5.loc88	5	88	0.19984	0.339467	0.426679	1.2417	0.0628413	0.0268968	0.383549	-0.00169829	0.00208163	0.277625	0.00755058	0.0250589	1.31923	-0.369046	0.266062	0.0583657	0.079473	0.434567
HH.445L-Col	5	89	0.104403	0.277129	0.418832	1.09819	0.0596402	0.0264788	0.162262	-0.00153382	0.00203982	0.0878664	0.0130138	0.0231868	0.391142	-0.39153	0.266645	0.0154015	0.0134418	0.425895
c5.loc90	5	90	0.27257	0.203944	0.42395	1.1613	0.0603646	0.0268766	0.262373	-0.00161566	0.00208254	0.165155	0.0100143	0.0236743	0.896963	-0.357448	0.270079	0.254513	-0.0311633	0.432664
c5.loc91	5	91	0.276989	0.122857	0.431533	1.07662	0.0583291	0.0267156	0.291821	-0.00142135	0.0020461	0.142892	0.00813368	0.0234217	0.883889	-0.362216	0.265274	0.208529	-0.119584	0.429902
CC.262C	5	92	0.00154682	NA	NA	0.976079	NA	NA	0.0929813	-0.0012472	0.00199663	0.0340509	0.0118308	0.0229269	0.419911	-0.35565	0.261926	0.0644088	-0.191876	0.421394
c5.loc93	5	93	1.979	-0.433157	0.404716	1.12164	0.0572854	0.0264663	0.152272	-0.00129897	0.00203324	0.165341	0.00976016	0.0232659	0.698828	-0.393612	0.26762	4.55224	-0.607482	0.399668
c5.loc94	5	94	2.72249	-0.424426	0.41115	1.18148	0.0580908	0.0266652	0.228541	-0.00152637	0.00203905	0.241848	0.0103466	0.0234872	0.813825	-0.410954	0.265222	3.1296	-0.663529	0.407215
GB.102L-Col/105C	5	95	0.688986	-0.515176	0.423407	1.18125	0.0559294	0.0263077	0.170639	-0.00168168	0.00201148	1.19833	0.00915894	0.0226277	1.16157	-0.4355	0.261207	1.25008	-0.853828	0.417729
c5.loc96	5	96	0.514461	-0.575135	0.432043	1.3996	0.0619816	0.0268631	0.305056	-0.00148349	0.00204541	0.456886	0.00971195	0.023336	0.94099	-0.406902	0.267182	1.21709	-0.943271	0.430169
c5.loc97	5	97	0.461845	-0.573005	0.434464	1.36165	0.0595588	0.0276385	0.271936	-0.00081038	0.00220499	0.291306	0.00454549	0.0240032	0.877643	-0.402583	0.268906	1.3434	-1.02604	0.436219
c5.loc98	5	98	0.56317	-0.607816	0.429436	1.26484	0.0620133	0.0276103	0.322796	-0.000737316	0.00220893	0.285728	0.00319511	0.024333	0.771307	-0.363635	0.275918	1.32873	-1.00742	0.432362
c5.loc99	5	99	0.481921	-0.594071	0.427399	1.17785	0.0623364	0.0274645	0.331035	-0.000143205	0.0021883	0.276817	0.00404331	0.0241785	0.804311	-0.299178	0.278508	1.34723	-1.01278	0.432564
c5.loc100	5	100	0.548786	-0.612727	0.427085	1.21386	0.0616059	0.0273245	0.217958	0.000289464	0.00217394	0.356284	0.00179077	0.0236915	0.647972	-0.232649	0.268582	1.25623	-0.988483	0.429052
c5.loc101	5	101	0.582384	-0.630298	0.422713	1.28548	0.0623221	0.0268929	0.372597	0.000518559	0.00207946	0.306582	-0.0010227	0.0234766	0.353206	-0.192888	0.271825	1.17226	-0.950288	0.423037
HH.143C	5	102	0.75491	-0.541787	0.411605	1.33213	0.0591769	0.0258613	0.0433283	0.000741054	0.00198583	1.25624	-0.000671601	0.022308	0.594912	-0.112955	0.260167	1.29676	-0.90058	0.423412
c5.loc103	5	103	0.641173	-0.513475	0.419777	1.2352	0.0589907	0.0261231	0.0348402	0.000665652	0.0020031	0.304147	-0.000888946	0.0228509	0.459341	-0.0396519	0.262473	1.32779	-0.87412	0.428769
BF.168L-Col	5	104	0.648222	-0.471184	0.412888	1.25675	0.0577827	0.0259151	0.0334073	0.000596905	0.00198695	1.24747	-0.000247864	0.0223143	0.561454	-0.0483668	0.260887	1.05255	-0.760624	0.423265
c5.loc105	5	105	0.410809	-0.490226	0.424024	1.10705	0.0546528	0.0267988	0.138599	0.000554412	0.00204144	0.545858	-0.000101172	0.0229195	0.237147	-0.0439903	0.269507	0.920219	-0.820517	0.423416
c5.loc106	5	106	0.58681	-0.536511	0.424927	1.21993	0.0547416	0.026642	0.0806675	0.000483433	0.00207524	0.29515	0.00210591	0.0234303	0.245131	-0.0782286	0.273999	0.916043	-0.817201	0.429531
c5.loc107	5	107	0.638485	-0.516588	0.430817	0.90963	0.0516585	0.0272972	0.0842083	0.000304887	0.0020567	0.29068	0.00545802	0.0237128	0.20604	-0.0746312	0.274005	1.15314	-0.821252	0.42633
c5.loc108	5	108	0.571162	-0.525729	0.419956	0.983557	0.0496553	0.0270834	0.129782	-1.3e-05	0.00205437	0.19255	0.00615073	0.0234999	0.172761	-0.0602403	0.269952	1.10152	-0.836409	0.421898
c5.loc109	5	109	0.476739	-0.518099	0.413309	0.756733	0.0417601	0.0266512	0.264605	2.33e-06	0.00205036	0.106004	0.0090852	0.0228645	0.385359	-0.0655832	0.265774	1.11019	-0.837358	0.415578
DF.119L	5	110	0.373515	-0.51328	0.403603	0.649738	0.0377524	0.0260488	0.0114412	-0.000150047	0.00197021	0.261511	0.00857167	0.0224266	0.525281	-0.0494179	0.257515	0.94446	-0.842924	0.409702
c5.loc111	5	111	0.388815	-0.527374	0.406906	0.858833	0.0398731	0.0267671	0.0570327	-0.000177286	0.00199224	0.21413	0.00893051	0.0228345	0.229611	-0.0725469	0.264686	1.02189	-0.834871	0.415054
c5.loc112	5	112	0.399874	-0.524227	0.408599	0.764625	0.0380229	0.0266081	0.189819	-0.00029263	0.00201248	0.202314	0.00809999	0.0232443	0.297681	-0.0775222	0.270192	1.01027	-0.847581	0.414956
c5.loc113	5	113	0.453964	-0.526099	0.410684	0.722585	0.0401099	0.0269249	0.160439	-0.000242959	0.00202389	0.230687	0.00737302	0.0234098	0.220702	-0.0712195	0.269046	1.00976	-0.844304	0.417068
c5.loc114	5	114	0.499947	-0.537469	0.410703	0.848	0.0392551	0.0269809	0.193914	-0.000337918	0.00204966	0.280315	0.00448809	0.0240389	0.177824	-0.0668551	0.272415	1.03691	-0.842119	0.417032
c5.loc115	5	115	0.540493	-0.556229	0.412277	0.713679	0.0364629	0.0273562	0.114102	-0.00035875	0.00206	0.284567	0.00452911	0.0237818	0.148343	-0.0571573	0.281084	0.991236	-0.837922	0.415286
c5.loc116	5	116	0.467232	-0.534667	0.41084	0.561693	0.0370083	0.0274002	0.118604	-0.000393898	0.00204425	0.291157	0.00435064	0.0244255	0.160237	-0.0587588	0.273548	0.994749	-0.836332	0.412467
HH.122C/120L	5	117	0.497033	-0.554462	0.404489	0.512596	0.0369026	0.0268971	0.061704	-0.000520584	0.00206919	0.0939584	0.00354682	0.0230974	0.143083	-0.0725765	0.272828	0.940971	-0.80131	0.412062
